# Supplementary material for: Transcriptional Response of Blood Mononuclear Cells from Patients with Inflammatory and Autoimmune Disorders Exposed to “Krakow Smog”
Source: Cells. 2022 Aug 19;11(16):2586. doi: 10.3390/cells11162586 (PMC9406644; doi:10.3390/cells11162586)
Supplement: Supplementary file 1 [file cells-11-02586-s001.zip › Table S2.xlsx]

## Sheet: Stimulation_factor_BioPlanet_20
Term	Overlap	P-value	Adjusted P-value	Old P-value	Old Adjusted P-value	Odds Ratio	Combined Score	Genes
Interleukin-1 regulation of extracellular matrix	11/120	6.163000738172699E-16	1.5900541904485563E-13	0	0	66.7737003058104	2338.601797233729	FOSL1;IL1A;IL6;IL1RN;CXCL8;TXNRD1;CXCL1;CXCL3;PTGS2;CXCL2;CXCL5
Interleukin-7 interactions in immune response	6/34	6.52614024106304E-11	8.418720910971323E-9	0	0	122.0265306122449	2861.841893295591	CXCL8;IL24;CXCL1;CXCL3;CXCL2;CXCL5
Cytokine-cytokine receptor interaction	10/265	1.0992873003037347E-10	9.45387078261212E-9	0	0	24.925996204933586	571.5827267216777	IL1A;CSF1R;IL6;CXCL8;IL24;IL19;CXCL1;CXCL3;CXCL2;CXCL5
Interleukin-5 regulation of apoptosis	8/144	4.6404716359196E-10	2.7016330214149025E-8	0	0	35.33511586452763	759.3882090597239	TLR1;IL1A;IL6;CXCL8;MT1X;CXCL1;PTGS2;CXCL2
Oncostatin M	10/311	5.235722909718803E-10	2.7016330214149025E-8	0	0	21.06740970957025	450.2178348913256	IL6;CXCL8;ITGB8;CXCL1;CXCL3;PTGS2;F3;CXCL2;ETS2;CXCL5
Cytokines and inflammatory response	5/35	8.72404278026506E-9	3.735174698065194E-7	0	0	92.26388888888889	1712.1578782336546	IL1A;IL6;CXCL8;CXCL1;CXCL2
TNF-alpha effects on cytokine activity, cell motility, and apoptosis	7/135	1.0134194917231147E-8	3.735174698065194E-7	0	0	31.897288602941178	587.1445711892746	IL1A;IL6;IL1RN;CXCL8;CXCL1;CXCL3;CXCL2
Thymic stromal lymphopoietin (TSLP) pathway	6/90	2.7777405349428816E-8	8.958213225190793E-7	0	0	40.56122448979592	705.7264851339289	IL6;CXCL8;CXCL1;CXCL3;CXCL2;CXCL5
Senescence and autophagy	6/99	4.932013843697219E-8	1.4138439685265362E-6	0	0	36.619354838709675	616.118204545035	IL1A;IL6;CXCL8;CREG1;IL24;CXCL1
Binding of chemokines to chemokine receptors	5/54	8.260092026439563E-8	2.1311037428214073E-6	0	0	56.43424036281179	920.399853327517	CXCL8;CXCL1;CXCL3;CXCL2;CXCL5
TGF-beta regulation of extracellular matrix	10/565	1.523104479983932E-7	3.572372325780495E-6	0	0	11.278116826503924	177.03649052741602	FOSL1;IL6;CTSL;TXNRD1;CREG1;CXCL1;SLC7A11;PTGS2;F3;ETS2
T cell receptor regulation of apoptosis	10/603	2.779030625745761E-7	5.9749158453533855E-6	0	0	10.534733177392155	159.03226335775756	TLR1;NQO1;IL1A;CSF1R;IL6;IL1RN;CXCL8;TDP2;ETS2;CXCL5
Interleukin-23-mediated signaling events	4/37	9.556043657283118E-7	1.8965071258300342E-5	0	0	65.27764127764128	904.8082844931297	IL6;IL24;IL19;CXCL1
Interleukin-4 regulation of apoptosis	7/267	1.0655997346892605E-6	1.96374808249878E-5	0	0	15.598755656108597	214.5136632804234	IL6;IL1RN;CXCL8;CTSL;PTGS2;F3;CXCL2
Chemokine signaling pathway	6/189	2.246316010438356E-6	3.863663537953972E-5	0	0	18.525526932084308	240.94706059749853	CXCL8;ADCY9;CXCL1;CXCL3;CXCL2;CXCL5
G alpha (i) signaling events	6/199	3.0272654692683864E-6	4.881465569195273E-5	0	0	17.556772760917838	223.1088493250926	CXCL8;ADCY9;CXCL1;CXCL3;CXCL2;CXCL5
Cells and molecules involved in local acute inflammatory response	2022-03-17	5.329582934516802E-6	7.892784468190302E-5	0	0	112.4718045112782	1365.6593704748034	IL1A;IL6;CXCL8
Interleukin-1 signaling pathway	5/125	5.506593815016489E-6	7.892784468190302E-5	0	0	22.961805555555557	278.05746101072776	IL1A;IL6;IL1RN;CXCL8;PTGS2
TWEAK regulation of gene expression	2022-03-27	2.2601083427077935E-5	3.068989223255846E-4	0	0	65.57565789473684	701.4964340305723	IL6;CXCL8;F3
NOD signaling pathway	4/85	2.728909151989172E-5	3.5202928060660323E-4	0	0	26.53053053053053	278.8099691750043	IL6;CXCL8;CXCL1;CXCL2
Peptide G-protein coupled receptors	5/192	4.380648737430885E-5	5.381939877415088E-4	0	0	14.68508615567439	147.37553968371847	CXCL8;CXCL1;CXCL3;CXCL2;CXCL5
FRA pathway	3/37	5.918943964727526E-5	6.941307013180462E-4	0	0	46.26547987616099	450.3836859990114	FOSL1;IL6;CXCL8
Signal transduction through IL-1R	3/38	6.417145309345527E-5	7.198362999178895E-4	0	0	44.94135338345865	433.8616729639665	IL1A;IL1RN;IL6
Gastrin pathway	3/44	9.988897466626522E-5	0.0010738064776623511	0	0	38.353016688061615	353.28694320957845	FOSL1;CXCL8;PTGS2
Regulation of NFAT transcription factors	3/47	1.2177614951229661E-4	0.0012567298629669011	0	0	35.73265550239235	322.0700742707203	FOSL1;CXCL8;PTGS2
RAGE pathway	3/60	2.5228897271978247E-4	0.002410761294877921	0	0	27.565096952908586	228.3750478331952	IL6;CXCL8;F3
Selenium pathway	3/60	2.5228897271978247E-4	0.002410761294877921	0	0	27.565096952908586	228.3750478331952	IL6;TXN;PTGS2
Myometrial relaxation and contraction pathways	4/155	2.81108370377884E-4	0.0025902128413390737	0	0	14.181492751029175	115.95880878265906	IL6;ADCY9;MAFF;ETS2
Keap1-Nrf2 pathway	2022-02-13	3.1526471251235657E-4	0.002749878062571762	0	0	92.997668997669	749.7563133128508	NQO1;GCLM
LPA receptor mediated events	3/65	3.1975326308973976E-4	0.002749878062571762	0	0	25.33573853989813	203.9010334566262	IL6;CXCL8;ADCY9
Adhesion and diapedesis of lymphocytes	2022-02-14	3.673317118420773E-4	0.0030336105869617947	0	0	85.24358974358974	674.2124590755327	IL1A;CXCL8
AP-1 transcription factor network	3/70	3.978799529751688E-4	0.0030336105869617947	0	0	23.439120188531028	183.51331528655902	FOSL1;IL6;CXCL8
Adhesion and diapedesis of granulocytes	2022-02-15	4.232945005062969E-4	0.0030336105869617947	0	0	78.68244575936883	611.161365521744	IL1A;CXCL8
Hematopoiesis regulation by cytokines	2022-02-15	4.232945005062969E-4	0.0030336105869617947	0	0	78.68244575936883	611.161365521744	IL6;CXCL8
Interleukin-17 signaling pathway	2022-02-15	4.232945005062969E-4	0.0030336105869617947	0	0	78.68244575936883	611.161365521744	IL6;CXCL8
Erythrocyte differentiation pathway	2022-02-15	4.232945005062969E-4	0.0030336105869617947	0	0	78.68244575936883	611.161365521744	IL1A;IL6
Interleukin-10 anti-inflammatory signaling pathway	2022-02-16	4.831376724596641E-4	0.0033689059322863065	0	0	73.05860805860806	557.8177351120347	IL1A;IL6
Effect of METS on macrophage differentiation	2022-02-18	6.144037622474869E-4	0.004064517196406452	0	0	63.919871794871796	472.6783914538256	CSF1R;ETS2
Nucleotide di- and triphosphate biosynthesis and interconversion	2022-02-18	6.144037622474869E-4	0.004064517196406452	0	0	63.919871794871796	472.6783914538256	TXNRD1;TXN
C-Myb transcription factor network	3/85	7.027843833936168E-4	0.004532959272888828	0	0	19.137034659820284	138.9436827507495	CSF1R;PTGS2;ETS2
Jak-STAT signaling pathway	4/199	7.219928526819888E-4	0.00454327209736471	0	0	10.957172557172557	79.25865639578798	IL6;CXCL8;IL24;IL19
ID regulation of gene expression	2022-02-20	7.610076105649785E-4	0.004664964160668309	0	0	56.81196581196581	407.9591818331578	CXCL8;CXCL1
Hematopoietic cell lineage	3/88	7.774940267780516E-4	0.004664964160668309	0	0	18.458823529411763	132.15473978791513	IL1A;CSF1R;IL6
Hypoxia and p53 in the cardiovascular system	2022-02-23	0.0010094057125574689	0.0059132332288558305	0	0	48.688644688644686	335.8734312472782	NQO1;HIC1
TSH regulation of gene expression	3/97	0.001031377888753924	0.0059132332288558305	0	0	16.683930571108622	114.73304835836942	PPP1R15A;CXCL8;PTGS2
Dilated cardiomyopathy	3/100	0.0011263274602029934	0.006317227928964615	0	0	16.16549104720564	109.74417204757295	IL6;ADCY9;ITGB8
Amoebiasis	3/105	0.0012965350008194035	0.0071171495789660874	0	0	15.369195046439629	102.17533015894527	IL6;CXCL8;CXCL1
Oxidative stress	2022-02-27	0.0013931555527826947	0.007449816021973332	0	0	40.89025641025641	268.9018468104715	NQO1;MT1X
GPCR ligand binding	5/410	0.0014424662972940957	0.007449816021973332	0	0	6.705761316872428	43.86507327397196	CXCL8;CXCL1;CXCL3;CXCL2;CXCL5
Signaling by interleukins	3/109	0.001443762794956072	0.007449816021973332	0	0	14.786246276067528	96.7094810510485	IL1A;IL6;IL1RN
Leptin influence on immune response	3/110	0.001482139911584435	0.007497884258603612	0	0	14.647319232661092	95.41656807923249	IL6;IL1RN;CXCL1
T cell receptor calcium pathway	2/29	0.001607283634699047	0.007974599572160656	0	0	37.857549857549856	243.5455572760176	FOSL1;PTGS2
BDNF signaling pathway	4/261	0.001964046805022472	0.009560831616901844	0	0	8.287727416132086	51.65531844872804	NQO1;IL6;MAFF;PTGS2
Prion diseases	2/35	0.0023372597623875376	0.011166907753629347	0	0	30.965034965034967	187.6102130861073	IL1A;IL6
Toll-like receptor signaling pathway regulation	3/142	0.0030662215922658254	0.014383366741901507	0	0	11.257099583491103	65.14831628975114	TLR1;IL6;CXCL8
Graft-versus-host disease	2/41	0.0031961694119496515	0.014725209076482322	0	0	26.193293885601577	150.50148681155466	IL1A;IL6
Pathways in cancer	4/325	0.004317412727481504	0.019208745028665243	0	0	6.613791361454913	36.01274847593463	CSF1R;IL6;CXCL8;PTGS2
Signal transduction	7/1020	0.004318245006444125	0.019208745028665243	0	0	3.85058939666686	20.96609810950669	CXCL8;ADCY9;ITGB8;CXCL1;CXCL3;CXCL2;CXCL5
Malaria	2/51	0.004905781032816657	0.021452398414689787	0	0	20.837257980115123	110.79880549073958	IL6;CXCL8
Signaling events mediated by PTP1B	2/52	0.005095421171432994	0.021910311037161873	0	0	20.41948717948718	107.80290508954559	CSF1R;TXN
ATF2 transcription factor network	2/59	0.006515663869579854	0.02755805374346889	0	0	17.9055330634278	90.12832746214087	IL6;CXCL8
Interleukin-2 signaling pathway	6/847	0.007180817228478814	0.029881465241089256	0	0	3.8969933752335657	19.236892392518673	IL6;CXCL8;TXNRD1;IL24;TXN;ETS2
SIDS susceptibility pathways	2/67	0.008333216364316998	0.034126505111012465	0	0	15.695463510848127	75.1421222648198	IL6;CXCL8
Epithelial cell signaling in Helicobacter pylori infection	2/68	0.008574669019154274	0.03456663448346567	0	0	15.456876456876456	73.55839223915375	CXCL8;CXCL1
Nucleotide metabolism	2/70	0.009066934064751979	0.03598875367240016	0	0	15.000754147812971	70.5503633837031	TXNRD1;TXN
Leishmaniasis	2/72	0.00957159111906335	0.037416219829065823	0	0	14.57069597069597	67.73852192478473	IL1A;PTGS2
RANKL regulation of apoptosis and immune response	2/74	0.010088535551395909	0.038734047489080596	0	0	14.164529914529915	65.1052163056749	IL6;TXN
Extrinsic pathway	2022-01-05	0.010208973756811941	0.038734047489080596	0	0	124.71875	571.7716333774792	F3
Low-density lipoprotein (LDL) pathway during atherogenesis	2022-01-06	0.012238541027235605	0.04524994126239831	0	0	99.77	439.3037926149688	IL6
Regular glucocorticoid receptor pathway	2/82	0.01227711584638714	0.04524994126239831	0	0	12.742948717948718	56.06920691495759	IL6;CXCL8
Differentiation pathway in PC12 cells	2/84	0.01285394905841099	0.046708716296761064	0	0	12.43089430894309	54.12540905982705	RIT1;ADCY9
Signaling by GPCR	6/977	0.01393291747291589	0.04992628761128194	0	0	3.352302486391055	14.326068279338779	CXCL8;ADCY9;CXCL1;CXCL3;CXCL2;CXCL5
Interleukin-1 processing	2022-01-07	0.01426404896544071	0.050412666206626065	0	0	83.1375	353.3354529299383	IL1A
Immune system	6/998	0.015340302156763484	0.05348375616817539	0	0	3.2777073732718893	13.691874532887613	TLR1;IL1A;IL6;IL1RN;CTSL;TXN
Proepithelin conversion to epithelin and wound repair control	2022-01-08	0.01628550529596983	0.055285004820529164	0	0	71.25714285714285	293.399847205648	CXCL8
Mechanism of acetaminophen activity and toxicity	2022-01-08	0.01628550529596983	0.055285004820529164	0	0	71.25714285714285	293.399847205648	PTGS2
Granule cell survival pathway	2/99	0.017545376229715942	0.05878840347099627	0	0	10.500660851176315	42.453802476068866	ADCY9;CXCL2
TNF-alpha signaling pathway	2/101	0.018218264636756132	0.06026041379850105	0	0	10.287490287490288	41.20480002272831	IL6;TXN
Chagas disease	2/104	0.01924788782122152	0.06286019060601458	0	0	9.98340874811463	39.43799816102823	IL6;CXCL8
Immune system signaling by interferons, interleukins, prolactin, and growth hormones	3/280	0.019560007555780363	0.06308102436739167	0	0	5.6095382861485845	22.069428253438712	IL1A;IL6;IL1RN
Free radical-induced apoptosis	2022-01-10	0.02031629419703573	0.06471115929426195	0	0	55.416666666666664	215.92173416578154	CXCL8
Glutathione biosynthesis and recycling	2022-01-11	0.022325642342211446	0.07024409419866529	0	0	49.8725	189.61621154431046	GCLM
Fas signaling pathway	2/115	0.023226628399150937	0.07219843526483062	0	0	9.006580440208758	33.886861560053404	IL1A;CXCL8
Toll-like receptor endosomal trafficking and processing	2022-01-12	0.024330970017212364	0.07473083648143798	0	0	45.336363636363636	168.47016546086343	CTSL
Adenylate cyclase inhibitory pathway	2022-01-13	0.0263322850072555	0.0789968550217665	0	0	41.55625	151.13839929513645	ADCY9
CBL-mediated ligand-induced downregulation of EGF receptors	2022-01-13	0.0263322850072555	0.0789968550217665	0	0	41.55625	151.13839929513645	CSF1R
Innate immune system	3/319	0.02742378253526303	0.08132569993215934	0	0	4.907478347768155	17.648983581085222	TLR1;CTSL;TXN
Signaling to p38 via RIT and RIN	2022-01-15	0.030322908077222658	0.08692566982137162	0	0	35.61607142857143	124.50850776759755	RIT1
Stress induction of HSP regulation	2022-01-15	0.030322908077222658	0.08692566982137162	0	0	35.61607142857143	124.50850776759755	IL1A
Extrinsic prothrombin activation pathway	2022-01-15	0.030322908077222658	0.08692566982137162	0	0	35.61607142857143	124.50850776759755	F3
NGF signaling via TRKA from the plasma membrane	2/136	0.031665070067106865	0.089775693157292	0	0	7.587064676616915	26.194652595958864	RIT1;ADCY9
LPA4-mediated signaling events	2022-01-16	0.032312231703393396	0.0906147367334293	0	0	33.24	114.08996545091124	ADCY9
Biological oxidations	2/139	0.032956146279138274	0.09122447450283347	0	0	7.419801609582631	25.320648041566486	GCLM;PTGS2
Inflammasomes	2022-01-17	0.03429757374718933	0.09122447450283347	0	0	31.1609375	105.09589136420657	TXN
Integrin beta-5 pathway	2022-01-17	0.03429757374718933	0.09122447450283347	0	0	31.1609375	105.09589136420657	ITGB8
Syndecan 3 pathway	2022-01-17	0.03429757374718933	0.09122447450283347	0	0	31.1609375	105.09589136420657	CXCL8
Estrogen metabolism	2022-01-17	0.03429757374718933	0.09122447450283347	0	0	31.1609375	105.09589136420657	NQO1
Bone remodeling	2022-01-18	0.036278941946159535	0.09454512143544605	0	0	29.326470588235296	97.26176223664352	FOSL1
PKA activation in glucagon signaling	2022-01-18	0.036278941946159535	0.09454512143544605	0	0	29.326470588235296	97.26176223664352	ADCY9
Calcium regulation in the cardiac cell	2/149	0.03740629118114617	0.09582657053448596	0	0	6.91156462585034	22.710823383083273	GJB2;ADCY9
Gap junction assembly	2022-01-19	0.03825634405058935	0.09582657053448596	0	0	27.695833333333333	90.3838530444344	GJB2
STAT3 pathway	2022-01-19	0.03825634405058935	0.09582657053448596	0	0	27.695833333333333	90.3838530444344	IL6
Eicosanoid biosynthesis	2022-01-19	0.03825634405058935	0.09582657053448596	0	0	27.695833333333333	90.3838530444344	PTGS2
EGFR1 pathway	2/152	0.03878420788812822	0.09621466956862577	0	0	6.772307692307693	22.008253614165017	GJB2;MT1X
GATA3-mediated activation of Th2 cytokine expression	2022-01-20	0.040229787776673645	0.09700266585403552	0	0	26.236842105263158	84.30284540999916	IL1A
Hypertrophy pathway	2022-01-20	0.040229787776673645	0.09700266585403552	0	0	26.236842105263158	84.30284540999916	IL1A
Interleukin-3 regulation of hematopoietic cells	2022-01-20	0.040229787776673645	0.09700266585403552	0	0	26.236842105263158	84.30284540999916	CXCL8
Toll receptor cascades	2/159	0.0420738867555959	0.09897649503137589	0	0	6.46807120692471	20.492971096838218	TLR1;CTSL
S1P/S1P1 pathway	2022-01-21	0.04219928082733081	0.09897649503137589	0	0	24.92375	78.89244440466216	PTGS2
Oxidative stress-induced gene expression via Nrf2	2022-01-21	0.04219928082733081	0.09897649503137589	0	0	24.92375	78.89244440466216	MAFF

## Sheet: Disease_factor_BioPlanet_2019
Term	Overlap	P-value	Adjusted P-value	Old P-value	Old Adjusted P-value	Odds Ratio	Combined Score	Genes
ERBB1 downstream pathway	6/106	7.625843976175274E-7	2.879622422991424E-4	0	0	22.044444444444444	310.53022728881035	EGR1;JUN;MEF2C;DUSP1;FOS;YWHAH
TSP1-induced apoptosis in microvascular endothelial cell	2022-03-08	1.4220357644402094E-6	2.879622422991424E-4	0	0	209.8421052631579	2825.192622652705	JUN;FYN;FOS
Gastrin pathway	4/44	9.080438027275534E-6	0.0010068363383409034	0	0	35.535714285714285	412.547899464183	JUN;FOS;KLF4;HBEGF
Interleukin-3 signaling pathway	4/45	9.94406260089781E-6	0.0010068363383409034	0	0	34.667247386759584	399.3158992036374	JUN;SYK;FYN;FOS
BDNF signaling pathway	7/261	1.2732860957582357E-5	0.001031361737564171	0	0	10.236369038775813	115.37743641387979	EGR1;JUN;VCAN;DUSP1;ZYX;FOS;RHOB
Interleukin-1 regulation of extracellular matrix	5/120	3.000235325105968E-5	0.0020251588444465283	0	0	15.671936758893281	163.21122820113598	JUN;FOS;PLXDC2;RHOB;HBEGF
MAPK signaling pathway	7/314	4.163154663061696E-5	0.0021875022069236544	0	0	8.44637698973634	85.19566827550713	JUN;MEF2C;RRAS;DUSP1;STMN1;RRAS2;FOS
LPA receptor mediated events	4/65	4.320992013676355E-5	0.0021875022069236544	0	0	23.27751756440281	233.9260267334856	JUN;GNG2;FOS;HBEGF
AP-1 transcription factor network	4/70	5.786766005786725E-5	0.0026040447026040264	0	0	21.50865800865801	209.86754460661538	EGR1;JUN;DUSP1;FOS
Interleukin-5 regulation of apoptosis	5/144	7.167972374895533E-5	0.0029030288118326907	0	0	12.95029431000654	123.58857791959943	TLR1;EGR1;ZYX;FOS;HBEGF
Nuclear beta-catenin signaling and target gene transcription regulation	4/80	9.761253940759128E-5	0.002934231574396555	0	0	18.669172932330827	172.40056323333062	JUN;VCAN;KLF4;YWHAH
Nuclear events mediated by MAP kinases	2022-03-30	9.836790279746396E-5	0.002934231574396555	0	0	38.81676413255361	358.15436396134345	JUN;MEF2C;FOS
Integrin signaling pathway	5/155	1.0150926540823412E-4	0.002934231574396555	0	0	11.993939393939394	110.28859628861389	JUN;RRAS;ZYX;FYN;RHOB
Regular glucocorticoid receptor pathway	4/82	1.0746805685816482E-4	0.002934231574396555	0	0	18.18864468864469	166.21359914740057	EGR1;JUN;FOS;YWHAH
Alpha-V beta-3 integrin/OPN pathway	2022-03-31	1.086752434961687E-4	0.002934231574396555	0	0	37.42857142857143	341.61605623019767	JUN;SYK;FOS
Glycoprotein VI-mediated activation cascade	3/33	1.3134774707850778E-4	0.0033247398479247284	0	0	34.92982456140351	312.19097242647723	SYK;FYN;RHOB
MAPK/TRK pathway	3/34	1.4375191769121763E-4	0.0034246780391143025	0	0	33.801358234295414	299.05486485289094	EGR1;MEF2C;FOS
TSH regulation of gene expression	4/97	2.0588106732643993E-4	0.004630122005372823	0	0	15.24347158218126	129.38981686558745	EGR1;JUN;MEF2C;FOS
Angiotensin II-mediated activation of JNK pathway via Pyk2-dependent signaling	3/39	2.172156002520584E-4	0.004630122005372823	0	0	29.099415204678362	245.44251378385553	JUN;MEF2C;FOS
Fc epsilon receptor I signaling in mast cells	3/41	2.5228897271978247E-4	0.005108851697575595	0	0	27.565096952908586	228.3750478331952	JUN;SYK;FOS
Regulation of NFAT transcription factors	3/47	3.788841065936934E-4	0.006905137399331034	0	0	23.79904306220096	187.495529426404	EGR1;JUN;FOS
Activation of the AP-1 family of transcription factors	2022-02-10	3.9214360539410807E-4	0.006905137399331034	0	0	85.91379310344827	673.8976935048315	JUN;FOS
Signal-dependent regulation of myogenesis by corepressor MITR	2022-02-10	3.9214360539410807E-4	0.006905137399331034	0	0	85.91379310344827	673.8976935048315	MEF2C;YWHAH
Antigen-activated B-cell receptor generation of second messengers	5/211	4.248927966433156E-4	0.0069444614746931085	0	0	8.70873786407767	67.61179880246112	JUN;MEF2C;SYK;FYN;FOS
Interleukin-5 signaling pathway	3/49	4.286704614008092E-4	0.0069444614746931085	0	0	22.762013729977117	176.51536687385337	JUN;SYK;FOS
RANKL signaling pathway	3/54	5.710031497039948E-4	0.008593911209858331	0	0	20.525283797729617	153.28519689031296	JUN;SYK;FOS
SRF and microRNAs in smooth muscle differentiation and proliferation	2022-02-12	5.729274139905555E-4	0.008593911209858331	0	0	68.72413793103448	513.0086135231461	MEF2C;KLF4
PDGFB signaling pathway	4/129	6.091374042193658E-4	0.008810737453887255	0	0	11.322857142857142	83.82839572686964	JUN;FYN;FOS;YWHAH
Thromboxane A2 receptor signaling	3/56	6.354209557577358E-4	0.008873982313168379	0	0	19.74875868917577	145.37501384541497	GNG2;SYK;FYN
ATF2 transcription factor network	3/59	7.404571468612479E-4	0.009996171482626846	0	0	18.68796992481203	134.7074245912907	JUN;DUSP1;FOS

## Sheet: Interaction_factor_BioPlanet_20
Term	Overlap	P-value	Adjusted P-value	Old P-value	Old Adjusted P-value	Odds Ratio	Combined Score	Genes
Prion diseases	4/35	7.863276432528931E-5	0.02709102985229023	0	0	20.15544831089662	190.4835407159334	EGR1;IL1A;NOTCH1;FYN
Interleukin-1 regulation of extracellular matrix	6/120	1.396444837746919E-4	0.02709102985229023	0	0	8.317894736842105	73.83305039849475	C3;IL1A;SERPINB2;CCL7;PTX3;RHOB
Delta Np63 pathway	4/47	2.520817660944778E-4	0.02909550574460623	0	0	14.521882439113716	120.3247898638168	IL1A;NOTCH1;RAB38;ADA
Cytokine-cytokine receptor interaction	8/265	3.633385331787657E-4	0.02909550574460623	0	0	4.963335547752365	39.31048890143918	IL10;IL1A;TNFSF14;CCL7;IL23A;IL24;IL19;MET
Interleukin-5 regulation of apoptosis	6/144	3.749420843377092E-4	0.02909550574460623	0	0	6.862956521739131	54.140072670120595	C3;EGR1;IL1A;SDC4;TLR6;IER2
T cell receptor regulation of apoptosis	12/603	6.150998970244827E-4	0.03977646000758322	0	0	3.2893401015228427	24.320479001103404	IL10;MSR1;EGR1;IL1A;ST14;IL23A;DDAH2;CARD9;GZMB;TLR6;IER2;ADA
Interleukin-2 signaling pathway	14/847	0.0013311558961721474	0.07378406967354188	0	0	2.734468146232852	18.106848558715598	IL10;CARD9;IL24;INPPL1;GZMB;PDE4DIP;CYTH4;PSAT1;NFIC;UCP2;FYN;TLR6;GPR18;ADA
Interleukin-23-mediated signaling events	3/37	0.001813299340539853	0.08794501801618287	0	0	13.673023897058824	86.312429822796	IL23A;IL24;IL19
Purine salvage	2022-02-13	0.003167577825533258	0.13168950487816597	0	0	27.98872445384073	161.06917775087956	AMPD2;ADA
Alpha-6 beta-1 and alpha-6 beta-4 integrin signaling	3/46	0.003394059404076443	0.13168950487816597	0	0	10.806322674418604	61.44181799504068	IL1A;LAMB3;MET
Senescence and autophagy	4/99	0.004095665541728262	0.14358938033523286	0	0	6.555822627434728	36.042772416555685	IL1A;MMP14;SERPINB2;IL24
Malaria	3/51	0.004546954081844655	0.14358938033523286	0	0	9.67822265625	52.197536018665026	IL10;SDC4;MET
Interleukin-10 anti-inflammatory signaling pathway	2022-02-16	0.004810984392675328	0.14358938033523286	0	0	21.98781838316722	117.34576682279196	IL10;IL1A
Cells and molecules involved in local acute inflammatory response	2022-02-17	0.005429170370171551	0.1504655788304687	0	0	20.52093023255814	107.03653477551352	C3;IL1A
BDNF signaling pathway	6/261	0.007512193901024973	0.1943154155731793	0	0	3.6920470588235292	18.05864293700394	EGR1;VCAN;MAFF;TGFBI;IER2;RHOB
Interleukin-4 regulation of apoptosis	6/267	0.00835363732438392	0.19998466325646905	0	0	3.6060689655172413	17.25524997150881	IL10;VCAN;FGL2;GZMB;PTX3;MET
Rho GTPase cycle	4/123	0.008762214627216427	0.19998466325646905	0	0	5.2272877654999	24.76326480368382	TRIP10;SRGAP2;RHOB;FGD2
Semaphorin interactions	3/66	0.009306356903507427	0.20060369325338231	0	0	7.368303571428571	34.4619800286176	FYN;MET;RHOB
Endogenous Toll-like receptor signaling	2022-02-24	0.010693578266713657	0.2018448326569621	0	0	13.98661028893587	63.47280230857581	VCAN;TLR6
Nucleotide metabolism	3/70	0.010924415518594698	0.2018448326569621	0	0	6.927005597014926	31.287587434623923	IMPDH1;AMPD2;ADA
Leishmaniasis	3/72	0.011790569487148097	0.2018448326569621	0	0	6.725543478260869	29.86447493486328	IL10;C3;IL1A
Tetrasaccharide linker sequence formation in glycosaminoglycan biosynthesis	2022-02-26	0.012485247380843015	0.2018448326569621	0	0	12.819767441860465	56.191701327620784	VCAN;SDC4
Fibroblast growth factor 1	2022-02-26	0.012485247380843015	0.2018448326569621	0	0	12.819767441860465	56.191701327620784	MMP14;SERPINB2
Interleukin-9 regulation of target genes	2022-02-26	0.012485247380843015	0.2018448326569621	0	0	12.819767441860465	56.191701327620784	CCL7;GZMB
Signaling events mediated by hepatocyte growth factor receptor (c-Met)	3/79	0.015126616212725099	0.22129148863999423	0	0	6.1039268092105265	25.58338491796081	EGR1;INPPL1;MET
Sema4D in semaphorin signaling	2/29	0.015399149982680011	0.22129148863999423	0	0	11.393626184323859	47.550649067773186	MET;RHOB
Integrin beta-2 pathway	2/29	0.015399149982680011	0.22129148863999423	0	0	11.393626184323859	47.550649067773186	C3;TGFBI
ECM-receptor interaction	3/84	0.017803036459496227	0.2345009489384266	0	0	5.725694444444445	23.065308763802005	SDC4;LAMB3;ITGB8
EGFR1 pathway	4/152	0.017862867400742753	0.2345009489384266	0	0	4.196850393700787	16.892453640679353	GJB2;SDC4;MET;ZFP36L1
Phagosome	4/154	0.01864609719919072	0.2345009489384266	0	0	4.140472440944882	16.48785157562545	C3;MSR1;CLEC7A;TLR6
Focal adhesion	5/233	0.018735900559513467	0.2345009489384266	0	0	3.4184419381787805	13.596216225468606	LAMB3;ITGB8;FYN;MET;RHOB
Glycoprotein VI-mediated activation cascade	2/33	0.01968916800271705	0.23873116203294423	0	0	9.921480370092523	38.968465918850896	FYN;RHOB
Developmental biology	7/420	0.020766177390699143	0.24353687721819856	0	0	2.6593767085839257	10.303568110605275	NOTCH1;ST8SIA4;FYN;SRGAP2;KLF4;MET;RHOB
Thymic stromal lymphopoietin (TSLP) pathway	3/90	0.021340860374790594	0.24353687721819856	0	0	5.329202586206897	20.502144292795414	IL10;CD84;TNFSF14
Cytokines and inflammatory response	2/35	0.02200024817942101	0.2438884655318672	0	0	9.31923890063425	35.56875350845458	IL10;IL1A
Extracellular matrix organization	3/93	0.023243674445650214	0.2505151579142301	0	0	5.15078125	19.3758084372285	MMP14;CRTAP;COLGALT1
Allograft rejection	2/37	0.02441776456216778	0.256056558111381	0	0	8.785825027685492	32.616886534730405	IL10;GZMB
TSH regulation of gene expression	3/97	0.02591968283565627	0.2646536036903851	0	0	4.9306017287234045	18.010268500373787	PPP1R15A;EGR1;NOTCH1
Graft-versus-host disease	2/41	0.02955965359042763	0.27353958732336486	0	0	7.883124627310674	27.75920071689616	IL1A;GZMB
Chagas disease	3/104	0.030983680458935074	0.27353958732336486	0	0	4.587252475247524	15.937466732594128	C3;IL10;TLR6
Amoebiasis	3/105	0.031746520663648324	0.27353958732336486	0	0	4.542049632352941	15.6699447130307	IL10;SERPINB2;LAMB3
Beta-3 integrin cell surface interactions	2/43	0.03227795514099813	0.27353958732336486	0	0	7.497825675931178	25.74281562781207	SDC4;TGFBI
Type 1 diabetes mellitus	2/43	0.03227795514099813	0.27353958732336486	0	0	7.497825675931178	25.74281562781207	IL1A;GZMB
Maturation of Notch precursor via proteolytic cleavage	2022-01-05	0.032326773605739184	0.27353958732336486	0	0	38.20192307692308	131.10363216765762	NOTCH1
TGF-beta regulation of extracellular matrix	8/565	0.0326055197010802	0.27353958732336486	0	0	2.2550539329450747	7.719666795831577	VCAN;TSPAN13;SDC4;CCL7;FGL2;IDH2;FYN;TGFBI
Gastrin pathway	2/44	0.03367264707600145	0.27353958732336486	0	0	7.318936877076412	24.81902310880993	SERPINB2;KLF4
Signaling by interleukins	3/109	0.03489579380015496	0.27353958732336486	0	0	4.369767099056604	14.662268362885138	IL1A;INPPL1;FYN
Interleukin-3, interleukin-5, and GM-CSF signaling	2/45	0.03509054856415484	0.27353958732336486	0	0	7.148368487470705	23.945772434655535	INPPL1;FYN
Glycosaminoglycan metabolism	3/110	0.03570749475835546	0.27353958732336486	0	0	4.328709112149533	14.424967195043887	VCAN;SDC4;HYAL2
Activation of C3 and C5	2022-01-06	0.03866659935826289	0.27353958732336486	0	0	30.56	99.4049298240761	C3
Pre-NOTCH Processing in the endoplasmic reticulum	2022-01-06	0.03866659935826289	0.27353958732336486	0	0	30.56	99.4049298240761	NOTCH1
Proteolysis and signaling pathway of Notch	2022-01-06	0.03866659935826289	0.27353958732336486	0	0	30.56	99.4049298240761	NOTCH1
Bile acid and bile salt biosynthesis via 27-hydroxycholesterol	2022-01-06	0.03866659935826289	0.27353958732336486	0	0	30.56	99.4049298240761	HSD3B7
Vitamin B6 metabolism	2022-01-06	0.03866659935826289	0.27353958732336486	0	0	30.56	99.4049298240761	PSAT1
Post-translational regulation of adherens junction stability and disassembly	2/48	0.039479940438423795	0.27353958732336486	0	0	6.681159420289855	21.59325719109003	FYN;MET
Chondroitin sulfate/dermatan sulfate metabolism	2/48	0.039479940438423795	0.27353958732336486	0	0	6.681159420289855	21.59325719109003	VCAN;SDC4
Jak-STAT signaling pathway	4/199	0.04203463885100243	0.2861305241085779	0	0	3.1777104784978802	10.070994734249181	IL10;IL23A;IL24;IL19
Gene expression regulation in late stage pancreatic bud precursor cells	2022-01-07	0.044965205761108	0.29027514743145827	0	0	25.465384615384615	78.99021819196878	NOTCH1
Interleukin-1 processing	2022-01-07	0.044965205761108	0.29027514743145827	0	0	25.465384615384615	78.99021819196878	IL1A
Autoimmune thyroid disease	2/52	0.04563604121989421	0.29027514743145827	0	0	6.145426356589147	18.971284506471022	IL10;GZMB
Heparan sulfate/heparin glycosaminoglycan (HS-GAG) metabolism	2/52	0.04563604121989421	0.29027514743145827	0	0	6.145426356589147	18.971284506471022	VCAN;SDC4
Sema4D-mediated inhibition of cell attachment and migration	2022-01-08	0.05122285833690137	0.29382141122725847	0	0	21.826373626373627	64.85858386485305	MET
Support of platelet aggregation by Eph kinases and ephrins	2022-01-08	0.05122285833690137	0.29382141122725847	0	0	21.826373626373627	64.85858386485305	FYN
TSP1-induced apoptosis in microvascular endothelial cell	2022-01-08	0.05122285833690137	0.29382141122725847	0	0	21.826373626373627	64.85858386485305	FYN
Dissolution of fibrin clot	2022-01-08	0.05122285833690137	0.29382141122725847	0	0	21.826373626373627	64.85858386485305	SERPINB2
Nef-induced signal transduction	2022-01-08	0.05122285833690137	0.29382141122725847	0	0	21.826373626373627	64.85858386485305	FYN
GPCR ligand binding	6/410	0.05307592681350105	0.29382141122725847	0	0	2.3126732673267325	6.79008227717847	C3;CALCRL;CCL7;GPR68;GPBAR1;GPR18
Cell adhesion molecules (CAMs)	3/133	0.05700105577650374	0.29382141122725847	0	0	3.5587139423076923	10.194596189761514	VCAN;SDC4;ITGB8
Type I hemidesmosome assembly	2022-01-09	0.057439821062312685	0.29382141122725847	0	0	19.097115384615385	54.560792270090865	LAMB3
Inactivation of Cdc42 and Rac	2022-01-09	0.057439821062312685	0.29382141122725847	0	0	19.097115384615385	54.560792270090865	SRGAP2
Inhibition of matrix metalloproteinases	2022-01-09	0.057439821062312685	0.29382141122725847	0	0	19.097115384615385	54.560792270090865	MMP14
FGF signaling pathway	2/61	0.06065155614565862	0.29382141122725847	0	0	5.205623439758245	14.589332236245617	SDC4;MET
Natural killer cell-mediated cytotoxicity	3/137	0.061201116232082825	0.29382141122725847	0	0	3.451784048507463	9.642868884179663	GZMB;FYN;KIR2DL4
Signaling events mediated by focal adhesion kinase	2/62	0.06241199804073526	0.29382141122725847	0	0	5.118604651162791	14.19899776394465	MMP14;FYN
Axon guidance	5/325	0.06282951258246686	0.29382141122725847	0	0	2.4242311507936507	6.708648488260146	ST8SIA4;FYN;SRGAP2;MET;RHOB
p53 signaling pathway	3/139	0.06335411183596336	0.29382141122725847	0	0	3.400677849264706	9.382522786705474	VCAN;MET;HIC1
Apoptotic DNA fragmentation and tissue homeostasis	2022-01-10	0.06361635628304867	0.29382141122725847	0	0	16.974358974358974	46.76240127804881	GZMB
Bile acid and bile salt biosynthesis via 24-hydroxycholesterol	2022-01-10	0.06361635628304867	0.29382141122725847	0	0	16.974358974358974	46.76240127804881	HSD3B7
Bile acids and bile salt biosynthesis	2022-01-10	0.06361635628304867	0.29382141122725847	0	0	16.974358974358974	46.76240127804881	HSD3B7
Calcitonin-like ligand receptors	2022-01-10	0.06361635628304867	0.29382141122725847	0	0	16.974358974358974	46.76240127804881	CALCRL
Dermatan sulfate biosynthesis	2022-01-10	0.06361635628304867	0.29382141122725847	0	0	16.974358974358974	46.76240127804881	VCAN
Netrin mediated repulsion signals	2022-01-10	0.06361635628304867	0.29382141122725847	0	0	16.974358974358974	46.76240127804881	FYN
Collagen biosynthesis and modifying enzymes	2/64	0.06598443261380274	0.29382141122725847	0	0	4.952988247061765	13.463888410474983	CRTAP;COLGALT1
Validated nuclear estrogen receptor alpha network	2/64	0.06598443261380274	0.29382141122725847	0	0	4.952988247061765	13.463888410474983	C3;SRA1
Carbohydrate metabolism	4/235	0.06890950945358891	0.29382141122725847	0	0	2.6775743941098273	7.162407325960673	VCAN;SDC4;HYAL2;TKT
Beta-1 integrin cell surface interactions	2/66	0.06962363089243005	0.29382141122725847	0	0	4.797722868217054	12.784258213722426	LAMB3;TGFBI
Alternative complement pathway	2022-01-11	0.0697527247352707	0.29382141122725847	0	0	15.276153846153846	40.677324049781355	C3
Purine ribonucleoside monophosphate biosynthesis	2022-01-11	0.0697527247352707	0.29382141122725847	0	0	15.276153846153846	40.677324049781355	IMPDH1
CD28-dependent Vav1 pathway	2022-01-11	0.0697527247352707	0.29382141122725847	0	0	15.276153846153846	40.677324049781355	FYN
Integrin beta-4 pathway	2022-01-11	0.0697527247352707	0.29382141122725847	0	0	15.276153846153846	40.677324049781355	LAMB3
Notch receptor processing	2022-01-11	0.0697527247352707	0.29382141122725847	0	0	15.276153846153846	40.677324049781355	NOTCH1
CD8/T cell receptor downstream pathway	2/68	0.0733272711525333	0.29382141122725847	0	0	4.651867512332629	12.154504990895889	EGR1;GZMB
Platelet endothelial cell adhesion molecule 1 (PECAM1) interactions	2022-01-12	0.07584918549137858	0.29382141122725847	0	0	13.886713286713286	35.81394898804782	FYN
SRF and microRNAs in smooth muscle differentiation and proliferation	2022-01-12	0.07584918549137858	0.29382141122725847	0	0	13.886713286713286	35.81394898804782	KLF4
D4-GDI signaling pathway	2022-01-12	0.07584918549137858	0.29382141122725847	0	0	13.886713286713286	35.81394898804782	GZMB
Granzyme A-mediated apoptosis pathway	2022-01-12	0.07584918549137858	0.29382141122725847	0	0	13.886713286713286	35.81394898804782	GZMB
AP-1 transcription factor network	2/70	0.07709308009174126	0.29382141122725847	0	0	4.514591883264934	11.569733125204282	IL10;EGR1
NCAM signaling for neurite out-growth	2/70	0.07709308009174126	0.29382141122725847	0	0	4.514591883264934	11.569733125204282	ST8SIA4;FYN
Integrin signaling pathway	3/155	0.08180134213876117	0.29382141122725847	0	0	3.0402446546052633	7.611135832365288	TSPAN13;FYN;RHOB
Platelet adhesion to exposed collagen	2022-01-13	0.0819059960266386	0.29382141122725847	0	0	12.728846153846154	31.849903464460027	FYN
CBL-mediated ligand-induced downregulation of EGF receptors	2022-01-13	0.0819059960266386	0.29382141122725847	0	0	12.728846153846154	31.849903464460027	MET
CTL mediated immune response against target cells	2022-01-13	0.0819059960266386	0.29382141122725847	0	0	12.728846153846154	31.849903464460027	GZMB
Chondroitin sulfate/dermatan sulfate degradation	2022-01-13	0.0819059960266386	0.29382141122725847	0	0	12.728846153846154	31.849903464460027	VCAN
Lck and Fyn tyrosine kinases in initiation of T cell receptor activation	2022-01-13	0.0819059960266386	0.29382141122725847	0	0	12.728846153846154	31.849903464460027	FYN
MAP kinase downregulation by phosphorylation of MEK1 by Cdk5/p35	2022-01-13	0.0819059960266386	0.29382141122725847	0	0	12.728846153846154	31.849903464460027	EGR1
NICD trafficking to the nucleus	2022-01-13	0.0819059960266386	0.29382141122725847	0	0	12.728846153846154	31.849903464460027	NOTCH1
Adherens junction cell adhesion	2/74	0.08480234774984241	0.29382141122725847	0	0	4.262919896640827	10.51846518312765	FYN;MET
Adhesion and diapedesis of lymphocytes	2022-01-14	0.08792341216396707	0.29382141122725847	0	0	11.749112426035502	28.565489678311135	IL1A
Sema3A-plexin repulsion signaling by inhibiting integrin adhesion	2022-01-14	0.08792341216396707	0.29382141122725847	0	0	11.749112426035502	28.565489678311135	FYN
Complement cascade regulation	2022-01-14	0.08792341216396707	0.29382141122725847	0	0	11.749112426035502	28.565489678311135	C3
DCC-mediated attractive signaling	2022-01-14	0.08792341216396707	0.29382141122725847	0	0	11.749112426035502	28.565489678311135	FYN
Hyaluronan metabolism	2022-01-14	0.08792341216396707	0.29382141122725847	0	0	11.749112426035502	28.565489678311135	HYAL2
Initiation of the second proteolytic cleavage of Notch receptor by receptor-ligand binding	2022-01-14	0.08792341216396707	0.29382141122725847	0	0	11.749112426035502	28.565489678311135	NOTCH1
Lectin-induced complement pathway	2022-01-14	0.08792341216396707	0.29382141122725847	0	0	11.749112426035502	28.565489678311135	C3
G alpha (12/13) signaling events	2/77	0.09073127492468111	0.29382141122725847	0	0	4.091782945736434	9.819678248913744	RHOB;FGD2
Purine metabolism	3/164	0.0930840741761656	0.29382141122725847	0	0	2.8689829192546585	6.811688924063777	IMPDH1;AMPD2;ADA
Adhesion and diapedesis of granulocytes	2022-01-15	0.09390168812417539	0.29382141122725847	0	0	10.909340659340659	25.806120768156763	IL1A
Bile acid and bile salt biosynthesis via 7-alpha-hydroxycholesterol	2022-01-15	0.09390168812417539	0.29382141122725847	0	0	10.909340659340659	25.806120768156763	HSD3B7
Sema3A/PAK-dependent axon repulsion	2022-01-15	0.09390168812417539	0.29382141122725847	0	0	10.909340659340659	25.806120768156763	FYN
Stress induction of HSP regulation	2022-01-15	0.09390168812417539	0.29382141122725847	0	0	10.909340659340659	25.806120768156763	IL1A
Validated nuclear estrogen receptor beta network	2022-01-15	0.09390168812417539	0.29382141122725847	0	0	10.909340659340659	25.806120768156763	C3
Erythrocyte differentiation pathway	2022-01-15	0.09390168812417539	0.29382141122725847	0	0	10.909340659340659	25.806120768156763	IL1A
Fibrinolysis pathway	2022-01-15	0.09390168812417539	0.29382141122725847	0	0	10.909340659340659	25.806120768156763	SERPINB2
Glycosylation of mammalian N-linked oligosaccarides	2022-01-15	0.09390168812417539	0.29382141122725847	0	0	10.909340659340659	25.806120768156763	ST8SIA4
Nuclear beta-catenin signaling and target gene transcription regulation	2/80	0.09677837209693288	0.29798721285757196	0	0	3.933810375670841	9.186752223207284	VCAN;KLF4
Primary bile acid biosynthesis	2022-01-16	0.09984107647289782	0.29798721285757196	0	0	10.181538461538462	23.460052416555833	HSD3B7
Amino acid biosynthesis and interconversion (transamination)	2022-01-16	0.09984107647289782	0.29798721285757196	0	0	10.181538461538462	23.460052416555833	PSAT1
CRMPs in Sema3A signaling	2022-01-16	0.09984107647289782	0.29798721285757196	0	0	10.181538461538462	23.460052416555833	FYN
Ghrelin biosynthesis, secretion, and deacylation	2022-01-16	0.09984107647289782	0.29798721285757196	0	0	10.181538461538462	23.460052416555833	KLF4
KIT signaling regulation	2022-01-16	0.09984107647289782	0.29798721285757196	0	0	10.181538461538462	23.460052416555833	FYN
Phenylalanine metabolism	2022-01-17	0.10574182820484038	0.30167521576086814	0	0	9.544711538461538	21.444625878565986	ALDH3B1
Syndecan 3 pathway	2022-01-17	0.10574182820484038	0.30167521576086814	0	0	9.544711538461538	21.444625878565986	FYN
Complement activation, classical pathway	2022-01-17	0.10574182820484038	0.30167521576086814	0	0	9.544711538461538	21.444625878565986	C3
Dendritic cells in regulating TH1 and TH2 development	2022-01-17	0.10574182820484038	0.30167521576086814	0	0	9.544711538461538	21.444625878565986	IL10
Integrin beta-5 pathway	2022-01-17	0.10574182820484038	0.30167521576086814	0	0	9.544711538461538	21.444625878565986	ITGB8
Osteoclast signaling	2022-01-17	0.10574182820484038	0.30167521576086814	0	0	9.544711538461538	21.444625878565986	GPR68
NOD signaling pathway	2/85	0.10710112995119657	0.3033229081829509	0	0	3.695899878584104	8.256572882844548	CCL7;CARD9
Insulin signaling pathway	4/277	0.1090383477823084	0.30657158651837435	0	0	2.26079432378645	5.01004602139569	EGR1;INPPL1;TRIP10;RHOB
Pre-NOTCH processing in Golgi	2022-01-18	0.11160419271751376	0.30668019220362186	0	0	8.982805429864253	19.697465749311625	NOTCH1
Serotonin receptor 4/6/7 and NR3C signaling	2022-01-18	0.11160419271751376	0.30668019220362186	0	0	8.982805429864253	19.697465749311625	EGR1
CBL signaling regulation	2022-01-18	0.11160419271751376	0.30668019220362186	0	0	8.982805429864253	19.697465749311625	FYN
Immune system signaling by interferons, interleukins, prolactin, and growth hormones	4/280	0.11223862704359358	0.30668019220362186	0	0	2.235878123930161	4.890151818445064	EGR1;IL1A;INPPL1;FYN
Destabilization of mRNA by butyrate response factor 1 (BRF1)	2022-01-19	0.11742841776762576	0.3104371612490617	0	0	8.483333333333333	18.170675130648927	ZFP36L1
Eicosanoid biosynthesis	2022-01-19	0.11742841776762576	0.3104371612490617	0	0	8.483333333333333	18.170675130648927	LTA4H
Gap junction assembly	2022-01-19	0.11742841776762576	0.3104371612490617	0	0	8.483333333333333	18.170675130648927	GJB2
Glycosaminoglycan degradation	2022-01-19	0.11742841776762576	0.3104371612490617	0	0	8.483333333333333	18.170675130648927	HYAL2
Neural crest differentiation	2/91	0.11985469048679306	0.3104371612490617	0	0	3.445692883895131	7.309951939897533	NOTCH1;RHOB
RNA polymerase III abortive and retractive initiation	2022-01-20	0.12321474956792654	0.3104371612490617	0	0	8.036437246963562	16.82690539004688	NFIC
Skeletal muscle hypertrophy is regulated via AKT/mTOR pathway	2022-01-20	0.12321474956792654	0.3104371612490617	0	0	8.036437246963562	16.82690539004688	INPPL1
Cell differentiation pathway	2022-01-20	0.12321474956792654	0.3104371612490617	0	0	8.036437246963562	16.82690539004688	KLF4
Chondroitin sulfate biosynthesis	2022-01-20	0.12321474956792654	0.3104371612490617	0	0	8.036437246963562	16.82690539004688	VCAN
GATA3-mediated activation of Th2 cytokine expression	2022-01-20	0.12321474956792654	0.3104371612490617	0	0	8.036437246963562	16.82690539004688	IL1A
Heparan sulfate/heparin glycosaminoglycan (HS-GAG) degradation	2022-01-20	0.12321474956792654	0.3104371612490617	0	0	8.036437246963562	16.82690539004688	SDC4
Hypertrophy pathway	2022-01-20	0.12321474956792654	0.3104371612490617	0	0	8.036437246963562	16.82690539004688	IL1A
Cell surface interactions at the vascular wall	2/94	0.12636693487251843	0.31470321959942116	0	0	3.3328277721604316	6.894172289267867	CD84;FYN
Prion pathway	2022-01-21	0.1289634327739896	0.31470321959942116	0	0	7.634230769230769	15.636632865318903	LAMB3
CD28-dependent PI3K/Akt signaling	2022-01-21	0.1289634327739896	0.31470321959942116	0	0	7.634230769230769	15.636632865318903	FYN
E-cadherin keratinocyte pathway	2022-01-21	0.1289634327739896	0.31470321959942116	0	0	7.634230769230769	15.636632865318903	FYN
Oxidative stress-induced gene expression via Nrf2	2022-01-21	0.1289634327739896	0.31470321959942116	0	0	7.634230769230769	15.636632865318903	MAFF
Signal transduction	10/1020	0.13235619706659024	0.32032555136281665	0	0	1.543163407249816	3.1206753605377666	C3;CALCRL;NOTCH1;CCL7;GPR68;GPBAR1;ITGB8;FYN;GPR18;FGD2
CTLA4 inhibitory signaling	2022-01-22	0.13467471041580706	0.32032555136281665	0	0	7.27032967032967	14.576232777739394	FYN
Nephrin interactions	2022-01-22	0.13467471041580706	0.32032555136281665	0	0	7.27032967032967	14.576232777739394	FYN
Integrin-mediated cell adhesion	2/100	0.13963321569130813	0.32032555136281665	0	0	3.127827875336181	6.157867909881721	ITGB8;FYN
RNA polymerase III transcription termination	2022-01-23	0.14034882405071863	0.32032555136281665	0	0	6.939510489510489	13.626591808289202	NFIC
Blood clotting cascade	2022-01-23	0.14034882405071863	0.32032555136281665	0	0	6.939510489510489	13.626591808289202	SERPINB2
Signaling events mediated by PRL	2022-01-23	0.14034882405071863	0.32032555136281665	0	0	6.939510489510489	13.626591808289202	EGR1
Collagen binding in corneal epithelia mediated by Erk and PI-3 Kinase	2022-01-23	0.14034882405071863	0.32032555136281665	0	0	6.939510489510489	13.626591808289202	FYN
Th1/Th2 differentiation pathway	2022-01-23	0.14034882405071863	0.32032555136281665	0	0	6.939510489510489	13.626591808289202	IL10
Hypoxia and p53 in the cardiovascular system	2022-01-23	0.14034882405071863	0.32032555136281665	0	0	6.939510489510489	13.626591808289202	HIC1
Interleukin-11 pathway	2022-01-23	0.14034882405071863	0.32032555136281665	0	0	6.939510489510489	13.626591808289202	MET
Dorso-ventral axis formation	2022-01-24	0.14598601360501082	0.32931728650432673	0	0	6.637458193979933	12.77209215219812	NOTCH1
NF-kappaB signaling pathway	2022-01-24	0.14598601360501082	0.32931728650432673	0	0	6.637458193979933	12.77209215219812	IL1A
Segmentation clock	2022-01-26	0.15715057276342775	0.34644558086482935	0	0	6.105846153846154	11.29917891851374	NOTCH1
CARM1 and regulation of the estrogen receptor	2022-01-26	0.15715057276342775	0.34644558086482935	0	0	6.105846153846154	11.29917891851374	SRA1
Estrogen receptor transcription factor targets	2022-01-26	0.15715057276342775	0.34644558086482935	0	0	6.105846153846154	11.29917891851374	SRA1
Integrin family cell surface interactions	2022-01-26	0.15715057276342775	0.34644558086482935	0	0	6.105846153846154	11.29917891851374	ITGB8
Antigen-activated B-cell receptor generation of second messengers	3/211	0.16089205384342806	0.34872499931839096	0	0	2.2154071514423075	4.047596744815029	IL10;LAT2;FYN
Pentose phosphate pathway	2022-01-27	0.16267841463048652	0.34872499931839096	0	0	5.870710059171597	10.661091720478288	TKT
Proteins and DNA sequences in cardicac structures	2022-01-27	0.16267841463048652	0.34872499931839096	0	0	5.870710059171597	10.661091720478288	NOTCH1
Bile acid and bile salt metabolism	2022-01-27	0.16267841463048652	0.34872499931839096	0	0	5.870710059171597	10.661091720478288	HSD3B7
Insulin regulation of blood glucose	2022-01-27	0.16267841463048652	0.34872499931839096	0	0	5.870710059171597	10.661091720478288	TRIP10
TGF-beta receptor activation of SMADs	2022-01-28	0.16817027705325713	0.35064586839552236	0	0	5.652991452991453	10.078030260645932	PPP1R15A
Interleukin receptor SHC signaling	2022-01-28	0.16817027705325713	0.35064586839552236	0	0	5.652991452991453	10.078030260645932	INPPL1
Nef in HIV-1 replication and disease pathogenesis	2022-01-28	0.16817027705325713	0.35064586839552236	0	0	5.652991452991453	10.078030260645932	FYN
ADP-ribosylation factor	2022-01-29	0.17362639240121513	0.35064586839552236	0	0	5.4508241758241756	9.543572555804772	CYTH4
Reelin signaling pathway	2022-01-29	0.17362639240121513	0.35064586839552236	0	0	5.4508241758241756	9.543572555804772	FYN
Association of TriC/CCT with target proteins during biosynthesis	2022-01-29	0.17362639240121513	0.35064586839552236	0	0	5.4508241758241756	9.543572555804772	FBXL5
Histidine metabolism	2022-01-29	0.17362639240121513	0.35064586839552236	0	0	5.4508241758241756	9.543572555804772	ALDH3B1
Matrix metalloproteinases	2022-01-29	0.17362639240121513	0.35064586839552236	0	0	5.4508241758241756	9.543572555804772	MMP14
CXCR4 signaling pathway	2/116	0.17629555362932092	0.35064586839552236	0	0	2.686658506731946	4.662946800216381	FYN;RHOB
Tricarboxylic acid (TCA) cycle and respiratory electron transport	2/117	0.1786370428784632	0.35064586839552236	0	0	2.663161442534547	4.587027204967792	IDH2;UCP2
Activation of matrix metalloproteinases	2022-01-30	0.17904699159160314	0.35064586839552236	0	0	5.262599469496021	9.052234105349967	MMP14
Apoptosis intrinsic pathway	2022-01-30	0.17904699159160314	0.35064586839552236	0	0	5.262599469496021	9.052234105349967	GZMB
Asthma	2022-01-30	0.17904699159160314	0.35064586839552236	0	0	5.262599469496021	9.052234105349967	IL10
p38-alpha and p38-beta regulation	2022-01-30	0.17904699159160314	0.35064586839552236	0	0	5.262599469496021	9.052234105349967	FYN
Gap junction trafficking and regulation	2022-01-30	0.17904699159160314	0.35064586839552236	0	0	5.262599469496021	9.052234105349967	GJB2
Heparan sulfate/heparin glycosaminoglycan (HS-GAG) biosynthesis	2022-01-30	0.17904699159160314	0.35064586839552236	0	0	5.262599469496021	9.052234105349967	SDC4
Ovarian infertility genes	2022-01-30	0.17904699159160314	0.35064586839552236	0	0	5.262599469496021	9.052234105349967	EGR1
Prolactin regulation of apoptosis	2/118	0.180983394982472	0.35064586839552236	0	0	2.640069500133654	4.512802779864991	EGR1;MAFF
Immunoregulatory interactions between a lymphoid and a non-lymphoid cell	2/119	0.18333444746690553	0.35064586839552236	0	0	2.6173722917908964	4.440223458601587	C3;KIR2DL4
Activated NOTCH1 signaling in the nucleus	2022-01-31	0.18443230402669894	0.35064586839552236	0	0	5.086923076923077	8.599305090496161	NOTCH1
Alpha-6 beta-4 integrin signaling pathway	2022-01-31	0.18443230402669894	0.35064586839552236	0	0	5.086923076923077	8.599305090496161	LAMB3
CD28 co-stimulation	2022-01-31	0.18443230402669894	0.35064586839552236	0	0	5.086923076923077	8.599305090496161	FYN
Pancreatic beta-cell development regulation	1/32	0.18978255763675178	0.35064586839552236	0	0	4.922580645161291	8.18072008774948	NOTCH1
Alpha-synuclein signaling	1/32	0.18978255763675178	0.35064586839552236	0	0	4.922580645161291	8.18072008774948	FYN
Signaling by Robo receptor	1/32	0.18978255763675178	0.35064586839552236	0	0	4.922580645161291	8.18072008774948	SRGAP2
Sphingolipid de novo biosynthesis	1/32	0.18978255763675178	0.35064586839552236	0	0	4.922580645161291	8.18072008774948	SGPP2
Syndecan 4 pathway	1/32	0.18978255763675178	0.35064586839552236	0	0	4.922580645161291	8.18072008774948	SDC4
Glycine, serine and threonine metabolism	1/32	0.18978255763675178	0.35064586839552236	0	0	4.922580645161291	8.18072008774948	PSAT1
Netrin-mediated signaling events	1/32	0.18978255763675178	0.35064586839552236	0	0	4.922580645161291	8.18072008774948	FYN
Hemostasis pathway	5/468	0.19338017701848698	0.35549299941446433	0	0	1.6632383695018684	2.732862305424853	CD84;SERPINB2;MAFF;FYN;RHOB
PIP biosynthesis at the plasma membrane	1/33	0.1950979789430415	0.35549299941446433	0	0	4.768509615384615	7.792953006521877	INPPL1
p75 neurotrophin receptor-mediated signaling	2/124	0.19515466204969303	0.35549299941446433	0	0	2.5094675308171306	4.100376834248377	RHOB;FGD2
G alpha (s) signaling events	2/125	0.19753061042224657	0.35663748470602413	0	0	2.488939307997731	4.036715380003251	CALCRL;GPBAR1
Ephrin receptor A forward pathway	1/34	0.2003787929533847	0.35663748470602413	0	0	4.623776223776224	7.432931766422354	FYN
HIF-2-alpha transcription factor network	1/34	0.2003787929533847	0.35663748470602413	0	0	4.623776223776224	7.432931766422354	MMP14
Interleukin-7 interactions in immune response	1/34	0.2003787929533847	0.35663748470602413	0	0	4.623776223776224	7.432931766422354	IL24
MAPK/TRK pathway	1/34	0.2003787929533847	0.35663748470602413	0	0	4.623776223776224	7.432931766422354	EGR1
Primary immunodeficiency	1/35	0.2056252232488539	0.3593810208133122	0	0	4.487556561085973	7.097968534671513	ADA
Arf6 signal transduction regulation	1/35	0.2056252232488539	0.3593810208133122	0	0	4.487556561085973	7.097968534671513	MET
Interleukin-7 signaling pathway	1/35	0.2056252232488539	0.3593810208133122	0	0	4.487556561085973	7.097968534671513	FYN
MEF2D role in T cell apoptosis	1/35	0.2056252232488539	0.3593810208133122	0	0	4.487556561085973	7.097968534671513	FYN
Cell-cell communication	2/129	0.20706908728534631	0.35970335172487505	0	0	2.4100592077153147	3.795126949775646	LAMB3;FYN
Immune system	9/998	0.2076637906865258	0.35970335172487505	0	0	1.408277942614663	2.213580416257537	C3;EGR1;IL1A;CARD9;INPPL1;FYN;TLR6;ASB2;KIR2DL4
PI3K/PLC/TRK pathway	1/36	0.21083749200989477	0.363577541777063	0	0	4.359120879120879	6.785702334197538	EGR1
Signal transduction through IL-1R	1/38	0.22116042647143752	0.3752334735407758	0	0	4.123076923076923	6.221174415676765	IL1A
Signaling of hepatocyte growth factor receptor	1/38	0.22116042647143752	0.3752334735407758	0	0	4.123076923076923	6.221174415676765	MET
ERBB4 signaling events	1/38	0.22116042647143752	0.3752334735407758	0	0	4.123076923076923	6.221174415676765	FYN
TNF-alpha effects on cytokine activity, cell motility, and apoptosis	2/135	0.221465117115561	0.3752334735407758	0	0	2.3006353092032406	3.4681851518099296	IL1A;NOTCH1
Tricarboxylic acid (TCA) cycle	1/39	0.22627152937982042	0.3800578069236811	0	0	4.014372469635627	5.965435944563848	IDH2
FAS pathway and stress induction of heat shock protein regulation	1/39	0.22627152937982042	0.3800578069236811	0	0	4.014372469635627	5.965435944563848	IL1A
Systemic lupus erythematosus	2/139	0.23110858388195463	0.38360489724954544	0	0	2.2330108074463872	3.2710652242786167	C3;IL10
T cell receptor signaling pathway	2/139	0.23110858388195463	0.38360489724954544	0	0	2.2330108074463872	3.2710652242786167	IL10;FYN
Pyruvate metabolism and citric acid (TCA) cycle	1/40	0.23134934524843717	0.38360489724954544	0	0	3.911242603550296	5.725380155504451	IDH2
Alpha-M beta-2 integrin signaling	1/41	0.23639408919802837	0.3870080447630169	0	0	3.813269230769231	5.499706603575161	FYN
Bioactive peptide-induced signaling pathway	1/41	0.23639408919802837	0.3870080447630169	0	0	3.813269230769231	5.499706603575161	FYN
Tyrosine metabolism	1/41	0.23639408919802837	0.3870080447630169	0	0	3.813269230769231	5.499706603575161	ALDH3B1
BMP receptor signaling	1/42	0.24140597496207092	0.390272992855348	0	0	3.720075046904315	5.287250478221397	PPP1R15A
Signaling events mediated by T cell protein tyrosine phosphatase (TC-PTP)	1/42	0.24140597496207092	0.390272992855348	0	0	3.720075046904315	5.287250478221397	MET
Netrin-1 signaling	1/42	0.24140597496207092	0.390272992855348	0	0	3.720075046904315	5.287250478221397	FYN
PI3K class IB pathway in neutrophils	1/43	0.24638521492211796	0.3966699725717086	0	0	3.6313186813186813	5.086965650860344	CYTH4
HNF3A pathway	1/44	0.2513320201385109	0.3980278523009887	0	0	3.5466905187835422	4.897910178444639	NFIC
Heart development	1/44	0.2513320201385109	0.3980278523009887	0	0	3.5466905187835422	4.897910178444639	NOTCH1
Lysine degradation	1/44	0.2513320201385109	0.3980278523009887	0	0	3.5466905187835422	4.897910178444639	COLGALT1
NCAM1 interactions	1/44	0.2513320201385109	0.3980278523009887	0	0	3.5466905187835422	4.897910178444639	ST8SIA4
RNA polymerase III transcription	1/45	0.2562466002167321	0.4009019390487583	0	0	3.465909090909091	4.719233862496041	NFIC
HNF3B pathway	1/45	0.2562466002167321	0.4009019390487583	0	0	3.465909090909091	4.719233862496041	UCP2
Interleukin-3 signaling pathway	1/45	0.2562466002167321	0.4009019390487583	0	0	3.465909090909091	4.719233862496041	FYN
Syndecan 1 pathway	1/46	0.2611291635111755	0.406900062017414	0	0	3.388717948717949	4.5501675272107995	MET
Agrin in postsynaptic differentiation	1/47	0.2659799169914363	0.40790595965485094	0	0	3.3148829431438127	4.390013755839864	LAMB3
Regulation of NFAT transcription factors	1/47	0.2659799169914363	0.40790595965485094	0	0	3.3148829431438127	4.390013755839864	EGR1
Regulation of transcription by NOTCH1 intracellular domain	1/47	0.2659799169914363	0.40790595965485094	0	0	3.3148829431438127	4.390013755839864	NOTCH1
Nucleotide-binding domain, leucine rich repeat containing receptor (NLR) signaling pathways	1/47	0.2659799169914363	0.40790595965485094	0	0	3.3148829431438127	4.390013755839864	CARD9
Presenilin action in Notch and Wnt signaling	1/48	0.2707990662874435	0.40883283159349443	0	0	3.244189852700491	4.238138854578135	NOTCH1
Energy metabolism	1/48	0.2707990662874435	0.40883283159349443	0	0	3.244189852700491	4.238138854578135	UCP2
HES/HEY pathway	1/48	0.2707990662874435	0.40883283159349443	0	0	3.244189852700491	4.238138854578135	NOTCH1
Intestinal immune network for IgA production	1/48	0.2707990662874435	0.40883283159349443	0	0	3.244189852700491	4.238138854578135	IL10
Angiopoietin receptor Tie2-mediated signaling	1/49	0.27558681582982053	0.41444838969755954	0	0	3.176442307692308	4.093965860472672	FYN
Phosphatidylinositol metabolism	1/50	0.28034336849839514	0.4199738493335031	0	0	3.111459968602826	3.956968446025251	INPPL1
Amyloids	1/51	0.28506892612655743	0.42378062581266013	0	0	3.0490769230769232	3.8266655758285544	TGFBI
Glutathione metabolism	1/51	0.28506892612655743	0.42378062581266013	0	0	3.0490769230769232	3.8266655758285544	IDH2
Signaling events mediated by PTP1B	1/52	0.2897636891206341	0.42748407368367314	0	0	2.9891402714932127	3.7026168276048637	FYN
Drug metabolism: other enzymes	1/52	0.2897636891206341	0.42748407368367314	0	0	2.9891402714932127	3.7026168276048637	IMPDH1
Protein folding	1/53	0.29442785660299275	0.4294661968494782	0	0	2.931508875739645	3.5844182701898526	FBXL5
Androgen receptor regulation of biosynthesis and transcription	1/53	0.29442785660299275	0.4294661968494782	0	0	2.931508875739645	3.5844182701898526	EGR1
Thrombin signaling through protease-activated receptors	1/53	0.29442785660299275	0.4294661968494782	0	0	2.931508875739645	3.5844182701898526	CYTH4
Binding of chemokines to chemokine receptors	1/54	0.29906162642283773	0.4345914271612773	0	0	2.8760522496371554	3.471698829323926	CCL7
T cell receptor signaling in naive CD8+ T cells	1/55	0.3036651952121775	0.4380003559194233	0	0	2.822649572649573	3.3641170740820274	FYN
TAp63 pathway	1/55	0.3036651952121775	0.4380003559194233	0	0	2.822649572649573	3.3641170740820274	ADA
Thromboxane A2 receptor signaling	1/56	0.3082387582984377	0.4413076864667958	0	0	2.771188811188811	3.2613583703120255	FYN
Signaling by GPCR	8/977	0.31002570297643894	0.4413076864667958	0	0	1.268594729290946	1.4856513789545462	C3;CALCRL;CCL7;GPR68;GPBAR1;GPR18;FGD2;RHOB
Pathogenic Escherichia coli infection	1/57	0.31278250973806404	0.4413076864667958	0	0	2.721565934065934	3.163132351195512	FYN
Pre-NOTCH expression and processing	1/57	0.31278250973806404	0.4413076864667958	0	0	2.721565934065934	3.163132351195512	NOTCH1
Inositol phosphate metabolism	1/57	0.31278250973806404	0.4413076864667958	0	0	2.721565934065934	3.163132351195512	INPPL1
Mechanism of gene regulation by peroxisome proliferators via PPAR-alpha	1/57	0.31278250973806404	0.4413076864667958	0	0	2.721565934065934	3.163132351195512	SRA1
Arachidonic acid metabolism	1/58	0.3172966423848577	0.4460547001642203	0	0	2.6736842105263157	3.069170665465753	LTA4H
ATF2 transcription factor network	1/59	0.32178134786200596	0.4491049027714328	0	0	2.627453580901857	2.979224969691473	IL23A
Caspase cascade in apoptosis	1/59	0.32178134786200596	0.4491049027714328	0	0	2.627453580901857	2.979224969691473	GZMB
RAGE pathway	1/60	0.32623681643701347	0.4504622234076912	0	0	2.5827900912646675	2.8930651345761484	DDAH2
Ephrin receptor B forward pathway	1/60	0.32623681643701347	0.4504622234076912	0	0	2.5827900912646675	2.8930651345761484	FYN
Natural killer cell receptor signaling pathway	1/60	0.32623681643701347	0.4504622234076912	0	0	2.5827900912646675	2.8930651345761484	LAT2
Leptin signaling pathway	1/61	0.3306632373744845	0.45495509255780137	0	0	2.539615384615385	2.8104776349330467	FYN
Oncostatin M	3/311	0.3334416953506795	0.4571568120002249	0	0	1.4885095373376624	1.634811054466426	SERPINB2;CCL7;ITGB8
Angiotensin II-stimulated signaling through G-proteins and beta-arrestin	1/64	0.34377008725903546	0.4663734050926775	0	0	2.418315018315018	2.5822337209874426	EGR1
Interferon alpha/beta signaling	1/64	0.34377008725903546	0.4663734050926775	0	0	2.418315018315018	2.5822337209874426	EGR1
MAPK cascade role in angiogenesis	1/64	0.34377008725903546	0.4663734050926775	0	0	2.418315018315018	2.5822337209874426	MMP14
Innate immune system	3/319	0.3477728247209868	0.4689440543357856	0	0	1.4502323971518987	1.5317438908309684	C3;CARD9;TLR6
Interleukin-12-mediated signaling events	1/65	0.34808218466161406	0.4689440543357856	0	0	2.3804086538461537	2.512084920173941	GZMB
Retinoblastoma protein regulation	1/66	0.3523661620691548	0.47144162373390364	0	0	2.3436686390532544	2.444644221713126	MET
Signaling by TGF-beta receptor complex	1/66	0.3523661620691548	0.47144162373390364	0	0	2.3436686390532544	2.444644221713126	PPP1R15A
SIDS susceptibility pathways	1/67	0.3566222013839577	0.47225056019445594	0	0	2.308041958041958	2.379772017624197	IL10
T cell receptor signaling in naive CD4+ T cells	1/67	0.3566222013839577	0.47225056019445594	0	0	2.308041958041958	2.379772017624197	FYN
cAMP cell motility pathway inferred from amoeba model	1/67	0.3566222013839577	0.47225056019445594	0	0	2.308041958041958	2.379772017624197	PDE4DIP
Peptide G-protein coupled receptors	2/192	0.3588185700850045	0.47354287480606033	0	0	1.6057935536515708	1.6458394660507305	C3;CCL7
Epithelial cell signaling in Helicobacter pylori infection	1/68	0.3608504834564241	0.4746101273935341	0	0	2.2734787600459243	2.3173377567270332	MET
Renal cell carcinoma	1/70	0.3692244932955234	0.48073524630423853	0	0	2.2073578595317724	2.1993019679968873	MET
Signaling events mediated by VEGFR1 and VEGFR2	1/70	0.3692244932955234	0.48073524630423853	0	0	2.2073578595317724	2.1993019679968873	FYN
Complement and coagulation cascades	1/70	0.3692244932955234	0.48073524630423853	0	0	2.2073578595317724	2.1993019679968873	C3
Bacterial invasion of epithelial cells	1/71	0.3733705769010774	0.4812883183974021	0	0	2.1757142857142857	2.1434785738462874	MET
Viral myocarditis	1/71	0.3733705769010774	0.4812883183974021	0	0	2.1757142857142857	2.1434785738462874	FYN
Melanoma	1/71	0.3733705769010774	0.4812883183974021	0	0	2.1757142857142857	2.1434785738462874	MET
G alpha (i) signaling events	2/199	0.37527678507139006	0.48179595591378527	0	0	1.5481840003147995	1.5173618734733652	C3;GPR18
Sphingolipid metabolism	1/72	0.37748961494275957	0.48179595591378527	0	0	2.144962080173348	2.089648271564957	SGPP2
Costimulation by the CD28 family	1/72	0.37748961494275957	0.48179595591378527	0	0	2.144962080173348	2.089648271564957	FYN
Signaling by NOTCH1	1/73	0.3815817824645011	0.48306148843236396	0	0	2.1150641025641024	2.037716378427825	NOTCH1
Myc repressed pathway	1/73	0.3815817824645011	0.48306148843236396	0	0	2.1150641025641024	2.037716378427825	ZFP36L1
RANKL regulation of apoptosis and immune response	1/74	0.38564725347575407	0.48306148843236396	0	0	2.0859852476290834	1.9875938676772533	EGR1
E2F transcription factor network	1/74	0.38564725347575407	0.48306148843236396	0	0	2.0859852476290834	1.9875938676772533	HIC1
Phospholipid metabolism	2/205	0.38924795695111125	0.48306148843236396	0	0	1.5019666246610914	1.4171636619529442	INPPL1;SGPP2
Platelet activation, signaling and aggregation	2/205	0.38924795695111125	0.48306148843236396	0	0	1.5019666246610914	1.4171636619529442	FYN;RHOB
Prolactin activation of MAPK signaling	1/75	0.3896862007199225	0.48306148843236396	0	0	2.0576923076923075	1.9391969628488115	FYN
Arrhythmogenic right ventricular cardiomyopathy (ARVC)	1/75	0.3896862007199225	0.48306148843236396	0	0	2.0576923076923075	1.9391969628488115	ITGB8
Glycolysis and gluconeogenesis	1/75	0.3896862007199225	0.48306148843236396	0	0	2.0576923076923075	1.9391969628488115	ALDH3B1
Complement cascade	1/77	0.39768520999592366	0.4898471792965663	0	0	2.0033400809716597	1.847268902960126	C3
Transcriptional regulation of white adipocyte differentiation	1/77	0.39768520999592366	0.4898471792965663	0	0	2.0033400809716597	1.847268902960126	KLF4
Peroxisome	1/78	0.40164561203881466	0.4900581681479877	0	0	1.9772227772227773	1.8035932383434459	IDH2
Phosphatidylinositol signaling system	1/78	0.40164561203881466	0.4900581681479877	0	0	1.9772227772227773	1.8035932383434459	INPPL1
Signaling by SCF-KIT	1/78	0.40164561203881466	0.4900581681479877	0	0	1.9772227772227773	1.8035932383434459	FYN
p73 transcription factor network	1/79	0.4055801707455224	0.4917659570289459	0	0	1.951775147928994	1.7613535560282274	ADA
Fc epsilon receptor I signaling pathway	1/79	0.4055801707455224	0.4917659570289459	0	0	1.951775147928994	1.7613535560282274	FYN
Antigen processing and presentation	1/81	0.41337242618858927	0.49810093590426285	0	0	1.9027884615384616	1.6809353792517892	KIR2DL4
Respiratory electron transport, ATP biosynthesis by chemiosmotic coupling, and heat production by uncoupling proteins	1/81	0.41337242618858927	0.49810093590426285	0	0	1.9027884615384616	1.6809353792517892	UCP2
Regular glucocorticoid receptor pathway	1/82	0.41723045440387496	0.49964634663180085	0	0	1.8792022792022791	1.6426418344463662	EGR1
SMAD2/3 nuclear pathway	1/82	0.41723045440387496	0.49964634663180085	0	0	1.8792022792022791	1.6426418344463662	IL10
T cell signal transduction	1/83	0.42106330223634186	0.5010638281682782	0	0	1.8561913696060037	1.6055537376823723	LAT2
Drug metabolism: cytochrome P450	1/83	0.42106330223634186	0.5010638281682782	0	0	1.8561913696060037	1.6055537376823723	ALDH3B1
Small cell lung cancer	1/84	0.42487113264784415	0.5010638281682782	0	0	1.8337349397590361	1.569620947250916	LAMB3
Cell junction organization	1/84	0.42487113264784415	0.5010638281682782	0	0	1.8337349397590361	1.569620947250916	LAMB3
Differentiation pathway in PC12 cells	1/84	0.42487113264784415	0.5010638281682782	0	0	1.8337349397590361	1.569620947250916	EGR1
C-Myb transcription factor network	1/85	0.4286541078283712	0.5024706762459458	0	0	1.8118131868131868	1.534795938460661	ADA
Integrin cell surface interactions	1/85	0.4286541078283712	0.5024706762459458	0	0	1.8118131868131868	1.534795938460661	ITGB8
mRNA stability regulation by proteins that bind AU-rich elements	1/86	0.43241238866754017	0.503831852261278	0	0	1.7904072398190045	1.5010336413104233	ZFP36L1
Non-class A, B, C GPCRs	1/86	0.43241238866754017	0.503831852261278	0	0	1.7904072398190045	1.5010336413104233	GPR18
Androgen receptor signaling, proteolysis, and transcription regulation	1/88	0.4398555062916063	0.5094445863914724	0	0	1.7490716180371353	1.436528262928994	RHOB
Hematopoietic cell lineage	1/88	0.4398555062916063	0.5094445863914724	0	0	1.7490716180371353	1.436528262928994	IL1A
RNA polymerase I, RNA polymerase III, and mitochondrial transcription	1/95	0.4651517307541396	0.5355456128563981	0	0	1.6182487725040917	1.2385940558980708	NFIC
Class B GPCRs (secretin family receptors)	1/95	0.4651517307541396	0.5355456128563981	0	0	1.6182487725040917	1.2385940558980708	CALCRL
Apoptosis	2/242	0.47201400788144965	0.540417247360235	0	0	1.2680232558139535	0.9519641684663529	IL1A;GZMB
Mitochondrial pathway of apoptosis: BH3-only Bcl-2 family	1/97	0.47216867746164864	0.540417247360235	0	0	1.584375	1.1889450868592453	GZMB
Dilated cardiomyopathy	1/100	0.4825231566060633	0.5506440728328016	0	0	1.5361305361305362	1.1194188238932659	ITGB8
GnRH signaling pathway	1/101	0.4859296547793063	0.5529052963471286	0	0	1.5206923076923078	1.0974705739056227	MMP14
Signaling by ERBB2	1/102	0.4893138983023021	0.5551280483663544	0	0	1.5055597867479056	1.0761004785095143	FYN
Metabolism	11/1615	0.49211251793445	0.556675384718853	0	0	1.0438227348295928	0.7401203114726318	HSD3B7;PSAT1;IMPDH1;ALDH3B1;HYAL2;IDH2;INPPL1;AMPD2;LTA4H;TKT;ADA
Class A GPCRs (rhodopsin-like)	2/253	0.49532507834872075	0.5578385062326349	0	0	1.2117730627876093	0.8513202690288773	GPR68;GPR18
Interleukin-4 signaling pathway	1/104	0.496016197552214	0.5578385062326349	0	0	1.4761762509335326	1.0350161016980663	IL10
Electron transport chain	1/105	0.4993345391220597	0.5599474022524832	0	0	1.4619082840236686	1.0152645867761303	UCP2
ERBB1 downstream pathway	1/106	0.5026311976365985	0.5620198982219027	0	0	1.447912087912088	0.9960166740217915	EGR1
Leptin influence on immune response	1/110	0.5156037993562202	0.5748686038799238	0	0	1.3944954128440368	0.9237369646702739	BATF
Epidermal growth factor receptor (EGFR) pathway	1/111	0.518794133457392	0.5767682629841493	0	0	1.3817482517482518	0.9067697125745418	RHOB
Fas signaling pathway	1/115	0.531348289012283	0.5890375318193309	0	0	1.332995951417004	0.8429034090688156	IL1A
Vascular smooth muscle contraction	1/116	0.5344357024328013	0.5907722294698772	0	0	1.3213377926421406	0.8278760684748477	CALCRL
Signaling by NOTCH	1/119	0.5435773540502826	0.5991704925326979	0	0	1.28754889178618	0.7848682467297439	NOTCH1
Notch signaling pathway	1/121	0.5495725970000418	0.60406279783574	0	0	1.2659615384615384	0.7578228057755461	NOTCH1
Factors involved in megakaryocyte development and platelet production	1/125	0.5613296254346638	0.6117862209793526	0	0	1.224875930521092	0.7073009049820274	MAFF
Integration of energy metabolism	1/125	0.5613296254346638	0.6117862209793526	0	0	1.224875930521092	0.7073009049820274	TKT
Interleukin-1 signaling pathway	1/125	0.5613296254346638	0.6117862209793526	0	0	1.224875930521092	0.7073009049820274	IL1A
Adaptive immune system	4/606	0.564064077682248	0.6130444317667009	0	0	1.008030972872577	0.5771858550711856	C3;FYN;ASB2;KIR2DL4
HIV factor interactions with host	1/128	0.5699470707439218	0.617707998459893	0	0	1.1957601453664446	0.6722704407470662	FYN
PDGFB signaling pathway	1/129	0.5727820531517377	0.6190513554954713	0	0	1.186358173076923	0.6610980867446018	FYN
Membrane trafficking	1/133	0.583937712878072	0.6293550905463664	0	0	1.1501748251748252	0.618749150672192	GJB2
Diabetes pathways	1/137	0.5948042369447535	0.639290980428156	0	0	1.1161199095022625	0.57984989801779	KLF4
EGF/EGFR signaling pathway	1/141	0.6053890631687141	0.6488700456062461	0	0	1.084010989010989	0.5440477148626345	INPPL1
Toll-like receptor signaling pathway regulation	1/142	0.6079921078772653	0.6498648425795562	0	0	1.0762684124386253	0.5355440345121155	TLR6
Lipid and lipoprotein metabolism	3/489	0.6246322693543229	0.6651727730962039	0	0	0.9347511574074074	0.4398865769164809	HSD3B7;INPPL1;SGPP2
Calcium regulation in the cardiac cell	1/149	0.625742428299264	0.6651727730962039	0	0	1.025	0.4805368601680079	GJB2
Signaling by the B cell receptor (BCR)	1/151	0.6306658102582936	0.6671020789632903	0	0	1.0112307692307692	0.46615632672636986	FYN
Pathways in cancer	2/325	0.6309960386070297	0.6671020789632903	0	0	0.9382004943960448	0.4319997601532223	LAMB3;MET
Myometrial relaxation and contraction pathways	1/155	0.6403205677865307	0.6751205986444944	0	0	0.9847652347652348	0.4389948906161399	MAFF
Toll receptor cascades	1/159	0.6497248157647778	0.6831794810751592	0	0	0.9596397273612464	0.41380275959740775	TLR6
Protein processing in the endoplasmic reticulum	1/166	0.6655987720659962	0.6979792528692067	0	0	0.9186013986013986	0.37393344938138173	PPP1R15A
Interferon signaling	1/168	0.6700015969194514	0.7007024787189949	0	0	0.907508060801474	0.36343445684877046	EGR1
Transcription	1/181	0.6972504663420189	0.7272397337115681	0	0	0.8414102564102565	0.303421443648428	NFIC
TGF-beta signaling pathway	1/185	0.7051764887603402	0.7335347925978875	0	0	0.8229515050167224	0.28746286030360146	PPP1R15A
Chemokine signaling pathway	1/189	0.7128965484165751	0.739582515469602	0	0	0.805278232405892	0.2725214239183629	CCL7
Amino acid metabolism	1/195	0.724102040222396	0.749204244283439	0	0	0.7801348136399683	0.25184542739303634	PSAT1
HIV infection	1/200	0.7331076000158043	0.7563153228868609	0	0	0.7603401623502126	0.2360573310794884	FYN
Endocytosis	1/201	0.7348733936297591	0.7563153228868609	0	0	0.7565	0.2330451569418178	MET
Gastrin-CREB signaling pathway via PKC and MAPK	1/206	0.7435299523592882	0.7632000569190578	0	0	0.7378611632270169	0.2186623727109167	GPR68
Signaling by NGF	1/221	0.7678520988904347	0.7860860537453527	0	0	0.6870279720279721	0.18148403393266757	FGD2
Actin cytoskeleton regulation	1/226	0.7754394368902006	0.7917644776668364	0	0	0.6715897435897435	0.1708023268023434	ITGB8
Antigen presentation: folding, assembly, and peptide loading of class I MHC proteins	1/255	0.8148345599182596	0.8298052736175452	0	0	0.5940339188370685	0.1216404326721047	ASB2
Disease	3/674	0.8223737165803491	0.8352018112421212	0	0	0.6705709761549925	0.1311370909094143	FYN;TGFBI;KLF4
FSH regulation of apoptosis	1/263	0.8244389013034341	0.8352018112421212	0	0	0.5756605989430417	0.11113257021602942	RHOB
Neuroactive ligand-receptor interaction	1/272	0.8346538967723195	0.8433482081970313	0	0	0.5562872551802441	0.10054232099299273	CALCRL
MAPK signaling pathway	1/314	0.875048072689487	0.8818666291000544	0	0	0.4806094863602851	0.06415004995830144	IL1A
Generic transcription pathway	1/377	0.918006667537283	0.9227631787680461	0	0	0.3987929623567921	0.03411698728509815	NOTCH1
Protein metabolism	1/442	0.9469861514018628	0.9494331440411442	0	0	0.33888016745159605	0.018459077063107673	FBXL5
Gene expression	3/968	0.9557959665743297	0.9557959665743297	0	0	0.4591321243523316	0.02075773652195448	NOTCH1;NFIC;ZFP36L1
