# Supplementary material for: Transcriptional Response of Blood Mononuclear Cells from Patients with Inflammatory and Autoimmune Disorders Exposed to “Krakow Smog”
Source: Cells. 2022 Aug 19;11(16):2586. doi: 10.3390/cells11162586 (PMC9406644; doi:10.3390/cells11162586)
Supplement: Supplementary file 1 [file cells-11-02586-s001.zip › Table S3.xlsx]

## Sheet: Arkusz1
gene_id	gene_name	disease	season	disease:season	stimulation	stimulation:disease	stimulation:season
ENSG00000023909	GCLM	0.5865349700163447	0.02040497130638519	0.970350789753384	1.759448986647738e-10	0.06866410113862735	0.733454839597041
ENSG00000067334	DNTTIP2	0.5655477909591564	4.598864884882324e-5	0.11893493335470383	1.4520153188592996e-6	5.591129529491992e-4	0.0038327553857489555
ENSG00000073756	PTGS2	0.5655832583770724	0.7307652660924039	0.7364091812076672	3.9775275828193293e-7	0.012427053319056844	0.3003206523513887
ENSG00000081041	CXCL2	0.14401913927961202	0.0033862386368118747	0.9798870596415599	1.5051095639465334e-7	0.027898827339866088	0.05209302781466427
ENSG00000087074	PPP1R15A	0.07882631033179043	0.001218915719770235	0.8749435555224772	6.282563567165965e-7	0.001732967577750177	0.02756956081200263
ENSG00000091106	NLRC4	0.02160237826513242	0.8088749327821604	0.4861333053382886	5.954031925011063e-8	0.45332467755248596	0.07742854966347282
ENSG00000105855	ITGB8	0.10639940088321442	0.0066523691587874155	0.543893155076431	6.020404040226288e-7	4.2102110915154874e-4	0.0729258408341081
ENSG00000108963	DPH1	0.2738982526296416	0.08742709382727878	0.16610155305753505	2.5807548033026372e-6	0.3937253514965583	0.1852519900231375
ENSG00000111802	TDP2	0.29678316287666656	0.0037132851080037598	0.5361290572601238	7.346393233364241e-8	0.04227217430921853	0.0580520691860715
ENSG00000113108	APBB3	0.11979368035789226	0.2393851297923778	0.7971142416184629	1.3903613476068006e-5	0.03379195936512656	0.30162666174556807
ENSG00000114738	MAPKAPK3	0.006973606455206581	0.6934245216576518	0.9099837035975293	9.09739999829377e-7	0.012908898357038923	0.052836047233856515
ENSG00000115008	IL1A	0.013104956921433585	0.7532404930149441	0.2318250825392303	9.233466975180335e-8	3.575192300750784e-4	0.24105920269906664
ENSG00000115009	CCL20	0.15448548155655248	0.0052041755586260795	0.7577439551346001	1.3259013177308001e-8	8.079511339057411e-5	0.002027596382349974
ENSG00000117525	F3	0.44593639799513773	0.7294075507128492	0.3714882129176075	6.841437273868745e-9	0.051280948987828416	0.25793250121283695
ENSG00000122641	INHBA	0.8990327930747147	0.016302473849735835	0.4574531316328485	1.4658057527981345e-6	0.06307978390129464	0.8088235542238018
ENSG00000124882	EREG	0.36126666802258045	6.255887899763365e-4	0.1706831425977352	8.157676302380439e-7	0.01618508912278166	0.005851365378316266
ENSG00000125148	MT2A	0.10866793865404707	0.23606639975593674	0.0060637057051847465	3.1053346599991405e-8	9.286011450132977e-5	0.009155053978758185
ENSG00000125538	IL1B	0.08117891789173486	0.5704973833654932	0.3469557779886615	2.294400545932439e-7	0.0015213198697343214	0.5768462610738041
ENSG00000135047	CTSL	0.18861890989442823	1.0936563610146833e-4	0.49904528329708	3.2895846683834364e-8	0.023848695306383946	0.0030638423529235855
ENSG00000136244	IL6	0.11788829022913326	0.060262928576648216	0.18549684212248435	4.26897569004147e-9	0.025919810617149104	0.04521747560556534
ENSG00000136634	IL10	0.7059818792969977	0.09692907983104396	0.6100947851483915	9.253678600553104e-6	0.001195814651010127	0.021923213706427178
ENSG00000136689	IL1RN	0.0248546305935455	0.8623498713286945	0.15717335308948227	8.117727255427551e-8	9.677526999718902e-4	0.044712664533599664
ENSG00000136810	TXN	0.22479540007301843	0.045754417412176465	0.7460052468169514	1.198728664546982e-8	0.2316518050513234	0.6415434835342854
ENSG00000138606	SHF	0.17562834919593717	0.009175714979904838	0.12568023074500626	1.625079129581031e-4	0.0036801622433516724	0.3777153341728381
ENSG00000140406	MESDC1	0.6425136648253285	0.027731107852690208	0.269429324550747	5.992172585391021e-8	0.03524466796635369	0.3979977956235552
ENSG00000140450	ARRDC4	0.08795826349401156	0.8551521597381184	0.36772516660773247	1.1800842700905757e-7	0.8022959538901651	0.004998424955671581
ENSG00000140961	OSGIN1	0.7128088958736054	0.15379507161339412	0.5156376242681526	4.694625997158455e-9	0.5318586824224798	0.25653425565789617
ENSG00000142224	IL19	0.31667280337801584	0.01838195436904684	0.681455188921393	3.14260791137058e-7	3.0492821222682893e-4	0.03789986944299721
ENSG00000146070	PLA2G7	0.23283824540047127	0.04471087824974893	0.3187711088747335	1.2202987708552994e-5	0.09357378709365263	0.18125021790301155
ENSG00000151012	SLC7A11	0.33272003950199813	0.004450505044816571	0.7569032213750015	2.276498993088919e-8	0.0834845361762526	4.2756834907571486e-4
ENSG00000156535	CD109	0.8002945101435154	0.006282720783249482	0.16793658917779242	8.855554852455984e-7	0.059398818700401534	0.008187111219756188
ENSG00000157557	ETS2	0.42572919126986786	0.07282093854200812	0.711061359837089	2.6102660064797137e-8	4.951281073636286e-4	0.011188786391151088
ENSG00000162616	DNAJB4	0.9715519604201817	0.09878335049959097	0.6842506081605337	9.437096246253485e-8	0.8700699983878317	0.5955870694154356
ENSG00000162892	IL24	0.11570805766240051	0.07004468810195605	0.5223994059825492	2.2145482786717298e-8	4.620571794306956e-5	0.08165908014166057
ENSG00000163734	CXCL3	0.10204358448734059	0.0014884207303977927	0.7696605509351743	1.3018574244304833e-8	0.01095910033560673	0.011790599221382649
ENSG00000163735	CXCL5	0.6326627120930015	1.106778142370407e-4	0.39781374935594194	1.7523701822081784e-07	0.05451359475427688	0.17876155620290593
ENSG00000163739	CXCL1	0.1676379517538581	0.02006254972104997	0.5859627652204229	4.188306479741943e-8	0.01035128710286613	0.062920772599756
ENSG00000165474	GJB2	0.16632770887930007	0.017123270544902494	0.44456052115598377	1.5268211930142615e-6	1.468283721880458e-4	0.018462213695385216
ENSG00000169429	CXCL8	0.12837483162696317	0.004880388228045506	0.46217637902854725	2.168201970967924e-7	0.01326422319077806	0.08030420262425184
ENSG00000171658	RP11-443P15.2	0.44682165549924113	0.02300222706599429	0.48558807977796337	2.4938325532360515e-6	0.6040982532579328	0.3686129549524979
ENSG00000174125	TLR1	0.0013717472473387137	0.054910642259730275	0.6872279548024256	4.482213654402186e-8	0.0027086703760555234	0.01551692068181628
ENSG00000175592	FOSL1	0.4629758861330323	0.07979054990241097	0.36729162940446747	1.829816868779482e-8	0.02440421697953316	0.21139139361278644
ENSG00000177374	HIC1	0.6513545058944215	0.015200203222142604	0.770794478974562	5.151316187406432e-6	0.01808205707225809	0.07230577651046154
ENSG00000178695	KCTD12	0.12263373720485275	0.026455849951536922	0.13517413967653208	8.151904275469462e-7	0.05457474893208156	0.3003634335248941
ENSG00000181019	NQO1	0.7435844972731334	0.03615284691767966	0.6855242486908466	7.857141935189055e-7	0.3462598029898297	0.46519791537019606
ENSG00000182578	CSF1R	0.022102527096202296	1.1194481068616003e-4	0.11508228560615862	8.629376780557154e-9	0.01624498874239346	0.037480721288782125
ENSG00000185022	MAFF	0.5246087077662486	0.23758236790775636	0.23063446000560292	2.880013817117403e-7	0.005027812111130485	0.023972968082312602
ENSG00000187193	MT1X	0.23224251306419838	0.10472051496903853	0.27284901251833726	4.722285953792003e-7	0.0016511441625498566	0.05001899166696831
ENSG00000197632	SERPINB2	0.6561255421697187	0.0011477098221623953	0.6866721434710097	3.525404338777905e-6	0.0027288263537844537	0.0019449282493183863
ENSG00000198363	ASPH	0.029776185734613842	0.0020565450290110187	0.025816391039363597	9.543437392063652e-9	0.3590449208929376	0.016766425002699828
ENSG00000198431	TXNRD1	0.49976380895222783	0.025385002940076538	0.705234154758458	6.441372814074157e-12	0.7585016979578193	0.005833387964779747
ENSG00000213523	SRA1	0.33523373199088835	0.3147634747512842	0.4821028043701604	1.1386615033760848e-5	0.0031826479553726476	0.22457519037435442
ENSG00000226380	AC058791.1	0.8414483858893593	1.156386313112112e-4	0.44189702871386793	6.344807155894808e-9	0.014737121016106167	0.3858288917613606
ENSG00000234883	MIR155HG	0.0319815261223013	0.06609292921937465	0.32061324293443716	2.485204621002472e-6	0.06236643294304153	0.306182887835728
ENSG00000237732	AC010980.2	0.2779914803084867	0.1378776672066936	0.7816982186767438	3.2633490092456486e-7	0.010690825340610282	0.021063006718178012
ENSG00000253522	MIR3142HG	0.08365565770466843	0.7108544896106956	0.23336065682286167	1.9174011477943185e-5	0.08719858285480175	0.8100523051820145
ENSG00000260805	RP11-61J19.5	0.23742626293235125	0.011114304188411616	0.1144659046336327	1.785014368503013e-7	0.08310223939824678	0.11988852655323326
ENSG00000267034	RP11-384O8.1	0.2246174979628529	0.16779630947037033	0.8790485445229994	7.976265849451568e-7	0.005799089728848687	0.054946819459760786
ENSG00000271303	SRXN1	0.19695749077744942	0.37895935555139104	0.9299378314524015	5.911374547603309e-9	0.5609116337078299	0.014441635474356437
ENSG00000276085	CCL3L3	0.22026227902590625	0.25110561274397375	0.2460695396021137	8.630757666523058e-8	0.7099793336041069	0.32934310743215944
