# Supplementary material for: Transcriptional Response of Blood Mononuclear Cells from Patients with Inflammatory and Autoimmune Disorders Exposed to “Krakow Smog”
Source: Cells. 2022 Aug 19;11(16):2586. doi: 10.3390/cells11162586 (PMC9406644; doi:10.3390/cells11162586)
Supplement: Supplementary file 1 [file cells-11-02586-s001.zip › Table S1.xlsx]

## Sheet: Arkusz1
gene_id	CTRL_RA (S106_093)	PMA_RA (S107_093)	PM_CRC_RA (S108_093)	CTRL_MS (S109_094)	CTRL_MS (S10_030)	PMA_MS (S110_094)	PM_CRC_MS (S111_094)	CTRL_RA (S112_095)	PMA_RA (S113_095)	PM_CRC_RA (S114_095)	CTRL_MS (S118_097)	PMA_MS (S119_097)	PMA_MS (S11_030)	PM_CRC_MS (S120_097)	CTRL_MS (S121_098)	PMA_MS (S122_098)	PM_CRC_MS (S123_098)	CTRL_AS (S124_099)	PMA_AS (S125_099)	PM_CRC_AS (S126_099)	CTRL_AS (S127_100)	PMA_AS (S128_100)	PM_CRC_AS (S129_100)	PM_CRC_MS (S12_030)	CTRL_AS (S130_101)	PMA_AS (S131_101)	PM_CRC_AS (S132_101)	CTRL_AS (S133_102)	PMA_AS (S134_102)	PM_CRC_AS (S135_102)	CTRL_AS (S136_103)	PMA_AS (S137_103)	PM_CRC_AS (S138_103)	CTRL_AS (S139_104)	CTRL_HD (S13_032)	PMA_AS (S140_104)	PM_CRC_AS (S141_104)	CTRL_AS (S145_106)	PMA_AS (S146_106)	PM_CRC_AS (S147_106)	CTRL_AS (S148_107)	PMA_AS (S149_107)	PMA_HD (S14_032)	PM_CRC_AS (S150_107)	CTRL_AS (S151_108)	PMA_AS (S152_108)	PM_CRC_AS (S153_108)	CTRL_MS (S157_110)	PMA_MS (S158_110)
ENSG00000000419	5.034756462327266	5.712879550962586	5.149972968663314	5.0779044679387555	5.270478008176047	5.5357863940497545	5.157350106008808	4.731983256633246	5.518499870944429	4.838194400889824	4.9895439447520955	5.2000131477779705	5.85057400524756	5.226731175936595	4.917343668194317	5.535138824612463	5.258630247688853	4.9028997064191016	5.250923352840412	5.3283785181427445	4.802149770168788	5.207460045567722	5.067341811022104	5.471112561197181	5.058291747502678	5.092478460302889	5.253656308451668	4.931710909299095	5.400612264395073	5.459329906337383	4.935645596296865	5.452089877827866	5.167423222928625	4.831853899315896	5.002776238831197	5.355934154750353	5.156107789149775	4.943955330737153	5.402137324902029	5.148802145649186	4.930075382414358	5.3866841716411695	5.770198875633969	5.306953477722012	4.782049470581577	5.382760481251955	5.132255743023366	4.97223515146798	5.390190844560634
ENSG00000000457	2.121150820002149	1.4071513874003947	2.292785732654032	2.336342147572397	2.008837846694737	1.7138146546261699	2.1082220617904945	2.279569616151909	1.84902469631548	1.971800707397739	2.1887528387453306	1.5649756586408308	1.8561228876555431	2.162750828665074	2.26933656645035	1.9209086321566406	1.994105811200311	2.299474444696494	1.8147146743018947	2.3832043832689696	2.1816783661001375	2.1195038277050666	2.3375137611759587	1.7981929042486173	1.9077397441535158	1.8780242945776033	2.236837647383537	2.3919022009296866	1.8134562408421608	2.2426621593428564	2.486206005439016	1.8972471463650986	2.4463168275181526	2.1862702942092946	2.137445499754485	2.0229486735065993	1.953980537885466	2.311310829935538	1.9596358712065967	2.091563646455611	2.07819697239995	1.8595137098910917	2.093575486671282	1.9102474688504651	2.4496507545928274	1.679056924177617	2.162750828665074	2.5190917105707302	2.254366243887585
ENSG00000000938	7.199684429786225	7.046029564384223	7.295188291886861	7.629410052239794	7.963662189301098	7.368264215964531	7.442474063997852	7.623182040582322	6.866913019200771	7.500904662629733	7.840197915614236	7.645449275732986	7.16774938895694	7.626430905054711	8.423493763813687	8.125978362884155	7.800857911086425	7.400301840933592	7.4477167737951016	6.965300997063977	7.8266833792640185	7.645449275732986	7.664745926176853	7.938666734182396	7.797252084367649	8.014120104590868	7.680106718149902	7.5349422853762675	7.930990343496838	7.512899146464721	7.78607137280585	7.554037729607498	7.687082925544121	7.716291924742196	6.946911697055852	7.844014500696734	7.713115772558521	7.918978430857638	7.9512620271303796	8.107525519248393	7.725871579665287	7.92221096845351	6.488021302909381	7.7611344110505325	8.054303770076311	8.054303770076311	7.800857911086425	7.6160120981462995	7.0607823933268685
ENSG00000001036	2.238794830587049	2.4512345956451784	1.9804126057157883	2.659606707054928	3.534062310601196	2.8795058137116523	2.543662448729358	3.4200891891149863	2.7445687460391444	3.1371424672846144	2.562853198958883	2.4196970320442026	2.4553014303185545	1.9626316531293138	3.7001451650365	3.2379788931694735	2.4463168275181526	3.152193824215661	2.844963155815098	2.4295525343697437	3.239228614306984	2.3681241777761386	2.530041258788241	3.366315534800907	3.1086799429643692	3.567012799360536	2.636613202894204	2.9109663398623145	2.979566916565628	2.8763090390489356	2.9744233000512454	2.7593701934907955	2.469866419541053	2.9302173542631795	3.0846264987190692	2.5114435560864816	2.5073117585935756	3.250383749872325	2.944869816124717	2.7354322343542674	3.245637737799571	3.0111680815649744	2.311310829935538	2.592809631468358	2.904207933907122	2.724163727876148	2.6253345832783337	2.6129305665614746	1.9171009465703481
ENSG00000001084	3.2917380879701175	4.282481596999685	4.7940556190849355	3.2925387394297037	3.81207756671383	4.223543693191443	4.139955675673227	3.4539163468221155	3.7575802186221114	3.5678882717394975	3.3419215534871816	4.576527828733363	3.6101623228956425	4.634572086351132	3.3347844444428953	3.556060768986196	2.5884039587006074	2.8638861863650993	3.5613383574529043	3.907079170870651	3.236365293631248	3.685676035710448	4.232792486227552	4.919098173340697	3.2732291476188213	3.5899765133594594	3.8810363476958503	4.021813346028232	4.555826979563656	4.519337338816121	2.9942486404773545	3.584941638068494	3.706969921429232	2.8098289209233642	4.3369767007490445	3.585331378025862	3.130743771704245	2.9699995616516732	4.142619257038784	3.922528927165529	2.5681694125799646	3.3048839503785357	4.474827990047776	3.571919463245557	3.277868484200412	4.067561533136361	4.480178493367793	3.5707355476751634	4.615617665392826
ENSG00000001167	3.567484723262423	4.772804494975192	3.8910500022859504	3.758020414375303	4.588728625284529	4.873064844796018	4.022721414937245	3.32855473776944	4.4952574200422735	3.4574583036005233	3.3016308814766964	4.61174144504248	4.686599394957581	3.9539563887772484	3.2681109783487723	4.847698622487885	4.186215286573974	3.5678882717394975	4.879453803051615	3.5764588261133756	3.6143132938408242	4.701070949508967	3.744690978626477	4.6365659960955945	3.369513793998967	4.253135699422104	3.946262250290407	3.7811004680229017	4.563063773692655	3.603846815631839	3.7593507455430917	4.616155105658953	3.859187613533274	3.1674309133188747	4.406594491131757	4.281089817770379	3.5336843616502267	3.479979842451319	4.629626960771529	3.989704035989643	3.66969923040899	4.448524827903741	4.604968192898782	3.9453160348937257	3.5544714812242595	4.547724047047405	3.963712649419896	3.6667443410643386	4.435053696976056
ENSG00000001461	2.896359921208379	2.3911968043433145	3.1923010620109986	3.109104550347752	2.8561199965905346	2.3143829054773732	3.3469351483561414	3.3799202965810893	2.6155922564769063	3.6476944191091203	2.6561971717198265	2.6880890611642285	2.8474261983700497	3.3567699913697884	2.5105769755494283	2.523192982360936	3.4018969682654405	2.8991275853495253	2.8048925418831736	3.355090963760442	3.1155448788834925	2.9540424147079314	3.1919801623370376	2.877126243085411	3.105592336787038	3.0041253489321806	3.3650877473813767	2.9967799594704854	2.486594225454047	3.324105726304626	3.0195583737778384	2.624528686417153	3.0792941395079563	2.9109663398623145	3.789467720915109	2.5710192285756506	2.9456471385980945	2.520784685595188	2.1794802639561395	2.8145011646690423	2.5811794048114525	2.861560462948744	3.0163813729074054	3.26689272384469	2.5804073624538066	2.093985761046965	2.7486940862052363	3.0424376200760515	1.9345588314162712
ENSG00000001497	3.2736489431279407	4.790845311272123	3.5115641448005452	3.076377890113095	3.0059115142693025	4.446596231408287	3.289605538708132	3.3094696270889865	4.451023783703067	3.201822164860134	3.392901777761914	4.238248040758046	4.4701620655708805	3.141812982902402	3.3833136396883234	3.54519762635066	2.8374584244003027	3.603069957658613	4.0384881708465	3.1991425550744026	3.1079534645745968	3.3698891973144267	3.1493565787852997	2.9972040509968814	3.1653212972556473	3.283443045394766	2.9692066805353035	3.3713696613253665	3.6525427326651023	3.2052533656872244	3.4682220038786173	3.7836747051182646	3.4844973129754937	3.0307608226527822	2.9751597194876545	3.703330696151765	2.9860793994472514	3.2695547687489883	3.777142429015757	3.040386317619293	3.130283698119056	3.371003570302524	4.618536997797744	2.8060709382430282	3.0600507585697523	3.785790950112386	3.1086799429643692	3.226759897580213	4.816657576600607
ENSG00000001561	2.536953425622092	2.847861372505125	2.5145243785024847	2.4335203462831574	2.2420543620979467	2.5154416047600554	2.4260324574946712	2.2681700120647053	2.190376854610745	2.3190132278691484	2.1681834758973713	2.752016082663573	2.3185525990931364	2.1907763073502613	2.109428999996645	2.3247737888469544	2.106490738586087	1.7718413853885666	2.5732929438486756	2.366403764071297	2.6069275272849985	2.8885162193248437	2.612097906177603	2.3314757575139167	2.43116660695597	2.4467002853108526	2.5320488939307064	2.124801202494449	2.1474536874406334	2.129582710761022	2.20041077258122	2.5200332865847184	2.086386092524111	2.5110153431664846	2.820433723419152	2.636613202894204	2.6060631451521186	1.762548965872915	2.3143829054773732	1.951905672243507	1.732300658803329	2.2239036406428974	2.820433723419152	1.9316543978882332	2.0216407378516466	2.5122152588275295	1.9837728913340833	2.7642212461995346	2.9648949936623286
ENSG00000001617	0.6028382342878223	0.8499446360384093	0.44881975257815676	0.07731983489612054	2.8073731879968307	1.0453616811906208	0.3006198931909183	0.4106838463266992	1.5317334749137315	0.6057004609146337	0.18147541430541397	2.0041664429509236	1.5366792002164689	0.28918682924515177	0.039672917895690156	2.0537575586212986	1.9932772432160264	0.27700316307495604	1.9548077885779627	1.0043957370174612	0.5105382198660272	2.830214096560761	1.124722992452767	2.945292162672007	1.558995209738707	3.2334875115324375	2.2665097165441157	0.22269289906285986	1.9950126062019597	0.9911700761543238	0.6215085205887488	1.8477894845880587	0.5700684147195964	0.7156200390476658	2.4170682008631346	1.7115607236562285	0.8011949959499545	0.18658636332021575	2.707307611558713	0.4466171735566803	2.9984810824079315	3.432320110888687	1.3993349143985314	3.758488275708414	0.3369675882537023	2.9779457893279604	0.5087699987662152	0.10915295888721782	1.7071312064295208
ENSG00000001629	3.0267228462798528	3.148194963351827	2.8734855513282827	2.742204594750611	2.6375037810736206	3.2198081689908693	2.8829481454222856	3.1598233846201906	3.44503432680758	3.1826209055864125	2.7064819494263137	2.3743397062571443	3.3367574583710757	2.851840775339285	2.770788592391712	1.9775269341310866	2.4589124893482124	3.0187182960851873	2.5875837249722893	2.8699374232219883	3.135175686731816	2.4553014303185545	3.0503944307123207	2.5557714850908644	2.951274090017489	2.3421179198702897	2.839093694863053	2.848646974714853	2.256460522107739	2.688473853825506	2.8118267644048522	2.4295525343697437	2.6738363740175606	3.1027184111715784	3.3591811573249744	2.3094365849412934	3.0122716700641234	2.79177787823085	2.217254137392171	2.8433191363905936	3.110333860870573	2.2902133260701953	3.9398755467754305	2.6554029933137118	3.2045068261376906	2.1469972840475404	2.7367828482926932	2.826220915836526	3.2271420782164397
ENSG00000001630	2.7747240234689428	4.689243898928761	2.3359469158442288	2.7602743902245166	3.1458688748789476	4.757172264153775	2.424418898303604	2.6358070977387413	4.450580811438111	2.113997925334543	2.2889527802434335	4.638659362328116	4.0717561086442124	2.670194023959132	2.603549969355038	5.171755378903897	2.5676975694886437	2.171376615342459	4.731983256633246	2.527642242254295	3.093889879551099	4.96057589667142	2.779593185174419	2.965670349121441	2.522813429964107	4.979953278419083	2.721341754515827	3.4522520242083403	4.97397707525465	2.9652559375006096	3.196772742961779	4.907820881056775	2.7824339746880793	2.033618888992704	3.4253902020136944	4.5101907373664964	2.267377046761446	3.2064774291766764	5.297435895435936	2.8840077330935063	3.0841852348730994	5.379165332319212	4.511113835949912	2.824572717673741	2.205651051500756	5.164353674158419	1.949421959136293	4.072989828208083	4.329592666834717
ENSG00000001631	4.355478443569812	3.5135974909655427	4.053168422837638	4.032096520401065	3.792321942764489	3.853717238430512	4.084472683682966	3.7832252154086916	3.8446989469391752	3.9389862745096362	3.907530519934986	3.43549482051347	3.083335644593611	3.929025678586704	3.90341526996337	2.830589775129272	3.5588467282495744	3.5436443521195433	3.2198081689908693	3.857884812252048	4.017299085304382	3.294722164608189	3.958223204864875	3.3655033471838887	3.406407441727311	3.0330679697958733	3.3829541467604556	4.035002385521531	2.90773680391525	3.696662663776488	3.9532601255915436	3.23480958084421	3.8775363075273304	4.353576049275361	3.86582762219905	3.29995642714936	3.75334875008041	3.7053693074068255	2.4657639393170117	3.836048572347173	3.4735155134732856	2.8037201303136223	4.0739529328243895	3.2496257670749396	4.001960802883975	2.5114435560864816	3.7396033133134625	3.8073403737989655	3.4629430302842295
ENSG00000002016	2.8118267644048522	0.4349199240008826	2.83531624650145	2.9150771080288984	2.3676557828797216	1.383618646323502	3.049116834809048	2.3897485138174135	1.3661337515042444	1.9808183690912855	2.5980125881492957	1.4767309643938384	1.0699406756203573	3.139047358343301	2.463639072703871	0.565408875425744	2.191163756345754	3.0041253489321806	1.681123793750549	2.2157070976151223	2.018443223552194	1.7652149301565667	2.2464927703249615	2.0747246662079646	2.056669444227386	0.8685865294999027	2.522394339713164	2.6451318958526446	1.2801760021425193	1.8494026526801608	2.126666789919713	0.9991793469849058	2.458538028270776	2.661228110662351	1.9027999947289929	0.9179717012896591	1.8438687169766037	1.8861870418391202	0.9408219945119397	1.8380853086074733	2.173395581362572	1.4539109514793802	1.0598931609804765	1.587791321020582	2.2906690419779725	1.086710173819337	2.1148987831342745	2.787403823722002	1.7592617955190974
ENSG00000002330	3.7613538016260146	1.9423069520704401	3.836856607831266	3.826694880324017	3.522400457347044	2.1365166053011	3.57439587895471	3.7907586499888795	2.6632619406156386	3.597267548158861	4.0384881708465	2.2355895164746147	2.177800977774036	3.5807529838138064	4.417215080383859	2.5020572303253745	2.931415499873487	4.264280755401013	2.43603008856115	3.516765650696646	4.103961052998324	2.6554029933137118	4.013148078381412	3.6054727201773034	4.5860971159815636	3.5299519967034567	4.281089817770379	3.8689011180229094	2.793263023570363	4.348434899654998	4.2111986051593915	2.931804453666533	4.051768473615293	4.565019052620141	3.0444940158879614	2.4577004779005995	4.167830788609321	4.295193821202806	2.5444673241905162	4.363980663164933	3.909517020125432	2.481319509065804	2.1580307299340697	4.401877578496157	4.713650967098156	2.9536362425589053	4.255502214201974	3.9948424392425808	2.0058902439028135
ENSG00000002549	4.72505592052127	5.6686741770592395	4.638659362328116	4.987776864279571	6.355212490846747	5.779509203061936	4.751876180043391	5.581949794047463	5.903841474041512	5.187903445803869	5.019913144398939	5.593484219803687	6.606497822077252	4.610196085869777	4.882244467182923	5.9287751489011304	4.543100680888926	5.241459170382609	6.057067375833269	4.861218302975437	5.351647276876471	6.376837538170312	4.884865790725065	5.893057952702756	5.7021825471269105	6.203945927246179	5.418903854915501	5.620522501992793	5.986555648145003	5.310791533798457	5.135555712315903	5.8770665225285	4.774467923775216	4.922512043893529	4.882244467182923	5.843455979678091	5.026667029543006	5.266579067185571	5.92573151711327	4.916086833692169	4.758722933185636	5.3358744472824124	6.646785152780658	4.363980663164933	6.648120470916355	5.621385444032028	5.765108671373139	7.606267521463092	6.833895170756379
ENSG00000002586	7.472253531124521	6.551654903287887	7.270520880971703	7.157024325346753	6.540071894369719	6.203945927246179	6.809578095552709	7.472253531124521	6.640730914052777	7.241698436882273	8.006353582529222	6.7370027483891075	5.881685513816465	7.472253531124521	7.800857911086425	6.756230825056486	7.180104479535434	7.597229098665823	6.599314292686793	7.579689514498225	7.938666734182396	7.052707716059277	7.626430905054711	6.541379195665098	8.525969971688399	7.859075891379079	8.224541176639939	7.092614843531851	6.515069385186418	7.214878650710522	7.574125704813969	6.770181252506198	7.400301840933592	7.543144816703205	6.799311160258408	6.848337613150817	7.355701913055639	8.010543737637661	6.954330011269707	7.680106718149902	8.279470385238088	7.754682005637052	6.479312934866425	8.215664418212873	7.716291924742196	6.862776743587964	7.7715666286742096	7.469274463564162	7.221191582767548
ENSG00000002587	1.9833611976154617	0.9873944132134823	2.1300249129216215	1.1744930225027377	1.9984816133691423	0.8443439015959586	1.1774434737571648	1.7576951843620148	2.5811794048114525	2.169018679188739	0.35005198853916897	3.2583238356937043	0.2565970288180524	0.38554669244042894	1.4847861101331064	3.4754829352397603	1.3850097666713246	1.9105996789549435	3.701652769140241	2.13230054722658	2.464846517382961	2.783255233687735	1.9027999947289929	1.8630233809595795	1.8109594564543445	3.974734710772671	1.88197318418964	3.095900101920518	3.7819825352999885	2.72094700926795	2.4784875526253924	3.858262678463649	2.4408021536940514	1.6296651392404777	1.6114044537439127	1.9875826412265776	1.3672365810808451	3.598975471285863	4.117747919009507	3.7313336209744943	3.670616985342716	2.919266191110518	0.4372524521713343	2.787054393021877	1.5594047627714795	2.909318634351908	1.8226045551399808	1.109749939127822	0.8685865294999027
ENSG00000002822	5.832178441667292	5.943246844218105	6.250197561827147	6.984253356094469	6.841940199562498	7.015972781183295	7.175906634094595	5.959473426489548	6.501616590794052	6.523557543715689	5.806213119745664	6.630291925568582	6.082868779246949	5.75043066526796	6.718240718160988	7.30304345687321	7.112416497890299	5.988634123623604	6.819772932952713	6.533025303025863	5.331864763957677	7.063339349936348	6.121633035335438	7.265732330633859	6.229667103981873	7.70331584738746	6.68336935627028	5.979881992548738	7.492314433522828	6.751710916637287	5.7529141031952635	7.0370212640548395	6.157363105584414	5.765108671373139	6.567179213410581	7.366441533821076	6.1938475628891245	5.305034334711824	7.300081184038785	5.919300608450916	6.198756557721412	7.6421491226241844	5.935560948305228	7.043760883305097	5.4652292764472135	7.1166308406930305	5.963439987404429	5.388056702427088	5.908631316410795
ENSG00000002834	6.344259298248653	4.01821209415332	6.170055199580395	6.480674969346356	6.034564267899704	4.422124541151565	6.313652952146246	6.713864506962385	4.535244388958347	6.599314292686793	6.627354817671874	4.911338688834331	4.895356943801504	6.1862210554816315	6.391362837010146	5.076582274385216	5.756103248742841	6.3675592640588095	5.438171923854596	5.997638882435044	6.600750190493015	5.703080391254004	6.3650836395104	5.745271768993449	6.577240470058794	5.591937790546966	6.093905596568479	6.565862263197807	5.362635867450213	5.980861915034064	6.4821288816183955	5.130483187412739	6.304671996774569	6.415277718501065	5.722615627747299	5.506981360184408	6.2125118917309186	6.6696913947573435	4.947296787065106	6.506039677576148	6.355212490846747	5.3338377531588606	4.394320515541952	6.458482367966989	6.700287498168095	5.049382541874967	6.287125333313817	6.6848301484502555	5.005047311685282
ENSG00000002919	3.5392434905328933	3.2041364809200004	3.6884813138609154	4.0199569560280555	4.544038920740965	3.284709326771667	4.179961763517323	3.7400219287640217	2.998076787221521	3.4958150311370306	4.144366655624762	3.5592380614079127	3.5933716999704757	3.8433143078395027	4.266641418921746	3.1127097474139584	3.662490810715492	3.995341563586476	3.583956624703464	3.753750919128917	4.046954836465511	3.1904344617025493	3.813744780780776	4.380989941463624	4.1226902567135815	3.259554705622133	4.012722549963358	3.8532378699518066	3.242125219697092	3.3955627433695943	4.0871052848009475	3.32855473776944	4.0262584915070425	3.7954785991281814	4.054946937461605	3.4338229846812953	3.7575802186221114	4.419120192756588	3.4691502332834157	4.301447561877328	4.04030945005377	3.1290184905220744	4.214093407616581	3.784924138133289	3.9611909524831916	2.7342648249492454	3.616476943270082	3.9892809754837835	4.230539845251879
ENSG00000002933	1.9575823841031463	2.2416918874900906	1.3243432370463735	5.418903854915501	1.2186402063624469	3.2826582874358685	4.618536997797744	0.5894926096835474	0.9347708318956115	0.20256753571139618	6.4622200452550045	3.7943169819021865	0.5894926096835474	5.240842726818985	3.134767122833894	1.6563640091967564	1.8895500444550508	4.197380302037652	3.0033435816092995	3.6864750401696273	1.4130376098646154	1.2607915001571712	0.9052129788761295	1.3117787104337735	1.623470342044323	1.5745088377719159	1.695991892309124	4.62488709290161	3.978151742911635	4.191480285776063	4.793545144507675	3.5152360732491266	4.330124874017775	1.646007109202197	1.4436512670034811	1.568590365474369	1.6309222130787928	5.466667325484815	3.6753584452070127	5.172958345496528	2.7992535705918296	2.6943059931755986	1.246799131912579	2.2157070976151223	7.43718881020658	5.192434354600445	6.419343158029073	5.29412650470343	1.5952378847860176
ENSG00000003056	6.21925894474347	5.826746440829056	6.156252289428029	6.68856579881235	7.163122922309172	6.723680630544662	6.677301759455386	6.61102081815201	6.375537063372766	6.38868582822706	6.3715836657661775	6.695266399789279	6.3995700723278475	6.656894292871243	6.668117539152335	7.258768124048748	6.0366736817098126	6.488021302909381	6.82311101293921	6.229667103981873	6.599314292686793	6.753262704379303	6.438003645536574	6.846720687185513	6.416628028866761	6.9767054701408036	6.61102081815201	6.778713208204254	7.092614843531851	6.4138279064928225	6.653795211713179	6.640730914052777	6.3995700723278475	6.459570609565623	7.344838415909389	6.709230443776407	6.450672194899934	6.6347784846419735	6.735595112445491	6.653795211713179	6.695266399789279	6.8390435991663905	6.4469589475810745	6.218207390922069	6.44938477332277	6.754656084015359	6.68336935627028	6.743919610242305	6.904633299488531
ENSG00000003393	1.6677750952831352	1.845617091068562	1.3929582626955779	1.3608931980554395	2.4734734419362985	1.5469242301984953	1.2582480307514694	1.6238935710414557	1.8385567859682355	1.583786083309219	1.4561342396826178	1.72055707005131	1.7917748144534735	1.6222984594489427	1.6238935710414557	2.312230394303156	1.6835361386124896	1.5676489953102168	2.3507873377330073	1.6606941753754334	1.734812675677066	2.422610619012473	1.5741019831210163	2.4459988108214823	1.856527970159965	1.7685579082069998	1.982896609090636	1.5322786219171907	2.2522208562135138	1.4451436359716603	1.7331421852492017	1.8300353106381047	1.709394787676977	1.6983930782611818	1.8634457330343546	2.0640131213729833	1.830464128973294	1.509636631832397	2.167330218699613	1.6785982778457815	1.996968395020891	2.4431412521460913	1.8634457330343546	2.284222309729634	1.8207025734444315	2.010644498583496	1.9804126057157883	1.902028620338631	2.2363920981958345
ENSG00000003400	3.115944401968536	3.236365293631248	2.661588212499807	3.1221652131238757	3.206883861448438	4.005509718999106	3.10187843266751	3.6672822768071542	3.7345145384116645	3.3376148225078817	3.3603890663248897	3.6262467187165743	3.521627891657256	3.037937954470643	3.6958792154067464	3.851208355017105	3.2041364809200004	3.0154949457157114	3.1904344617025493	2.714400431357313	3.3383065870105004	3.774400118989244	2.9142619512563668	2.9528311909563962	3.2971685527776797	3.371003570302524	2.6104337131589412	2.8337122797413845	3.4608356084658163	2.399438988448359	2.9727382566449374	3.0375766252492498	2.593206697977536	3.2130825536729284	3.3245125590781126	2.944108413160073	2.746824223098317	3.4880597032513423	2.91630965982428	3.1325017497403658	3.336003994443055	3.0054888125798627	3.7115983381952193	2.9835923449655457	3.3925592930241186	3.0143127201015574	2.851436569380727	3.7309131156896993	3.6771631940541143
ENSG00000003402	6.1078625060002105	9.316582308685373	6.311135629889448	6.420656022096095	6.61251844782658	8.957138212359826	6.469484384563221	6.0790356174984055	8.827612638425927	6.44938477332277	5.919300608450916	8.374789034035057	7.8266833792640185	6.993607191397089	5.484884009559011	7.125891802599977	6.82311101293921	5.775919406489098	7.010365086795215	6.542820075966942	6.465392040113954	7.524228418217986	6.969187607453037	6.948554997629115	6.127424582972642	7.889058143864363	7.241698436882273	6.6154262509324635	7.046029564384223	6.458482367966989	6.179791016347818	7.463481659954514	6.3715836657661775	6.450672194899934	6.40609967047262	7.440111253485787	7.118696013547331	6.398116070056498	7.278213112195081	7.1776984154634516	5.9328630850517	6.840392314307397	8.054303770076311	6.727793499286154	6.616854352148821	7.612700348291201	7.265732330633859	6.501616590794052	8.754735379919774
ENSG00000003436	0.4372524521713343	2.5065115664550084	0.41840692847968114	0.4643182336551471	4.19470989341784	2.850111642566531	0.32596716305251155	0.24321445211349763	1.8618378098851764	0.5894926096835474	0.6084325810070896	2.6016037265400787	4.796671851758638	0.4028921941574627	0.3748952051751159	2.5498177784655107	1.8187741857120017	0.8169677547144004	2.6375037810736206	0.8278908986030682	0.8145304225841915	2.746824223098317	1.3819225102511519	4.293341053161169	1.7746886806947129	2.761052524154231	2.432802085219783	0.6931842760170979	2.4706490690675276	2.0834248378738223	0.35336485696595227	2.1555745479289214	1.5854777242919955	0.5310861620757111	1.6822243240458774	2.826220915836526	1.6772901893528263	0.6818459590730653	4.062099442278577	1.550360240694363	2.731895466709495	4.545025870135924	1.4224225082056743	4.01821209415332	1.2908794230167076	3.327351642968994	1.9149919712166157	0.27700316307495604	2.679697313974275
ENSG00000003509	2.824572717673741	2.7626492806763934	2.914710121271179	3.0183272445155795	3.0550938072243414	2.852341231834396	2.8531363004921806	3.0286702891453	2.9856452390166286	3.059198337105412	3.339806808695857	3.1963377139073295	3.0119089744166567	3.363976720428256	3.111525369824212	2.8754949182082523	3.2496257670749396	3.0024871579876145	2.638820587058745	3.1470290907272145	2.7024658361519576	2.748002151252977	2.8677234115861125	3.0358116686530723	2.8547567611589484	2.432802085219783	2.6391903434214115	2.844963155815098	2.677274511798732	3.2210700977362503	3.0600507585697523	2.860936086444001	3.0350212982993106	2.9872710130213447	2.9715381442568574	2.5110153431664846	3.0365614775335907	2.965670349121441	2.5811794048114525	2.7829214018518	2.7925724636587423	2.489091997790241	3.996484189169849	2.0768028233283853	2.7396509403851943	2.7205705675625578	3.2551698276605614	2.960507567194604	2.8688630325661535
ENSG00000003756	7.348167402138802	5.904785719928393	7.175906634094595	7.052707716059277	6.826534642237089	5.767569822280468	7.0293692033925685	7.023520616193356	5.807126477257106	7.031121546337208	7.263843411245213	6.07256803650312	5.530809988121807	7.210778810835654	6.855402581900526	5.9753199984613365	7.0216470362100125	6.995731675287897	5.931906578134598	6.637431729665844	7.100221739373327	6.098180040918717	6.973202178428596	6.690475872747465	6.606497822077252	6.053995027473232	6.558626189072879	6.866913019200771	6.252713048484387	6.31640106913724	7.154818645037778	6.064609194182016	6.935835152346841	6.988135324555019	7.189653851180682	6.317922720981619	7.033068632894636	6.830269568598826	5.977289959018752	6.862776743587964	6.950438074071125	5.691734871937016	5.953407403188167	6.136301842379356	7.1283465070161744	6.239953891188192	6.807991517265733	7.056821095589822	6.089568665907297
ENSG00000004059	7.507231487552477	5.189866486716476	7.192031292319158	7.214878650710522	6.666459563703251	5.231781826438926	7.049973833775197	7.201799554419581	5.6686741770592395	6.991562471493714	7.4579950395316335	5.740820682420171	5.814241095602066	7.0043257593542165	7.652479746241213	6.0057429362479935	7.171839731048588	7.275720740953483	5.998743968371552	7.000421254948725	7.3923360288448245	6.1641107754267885	7.1283465070161744	6.658679071508822	7.368264215964531	6.257273058544137	7.158887563328526	7.141698078031181	5.800725999845078	7.366441533821076	7.278213112195081	6.1906979135582425	7.284990168680728	7.157024325346753	6.3238542384834	6.16294884785432	7.043760883305097	7.460506729740226	6.055104804836315	7.199684429786225	7.571822079732538	6.277165252204578	6.158362038093871	7.30304345687321	7.280425085874773	5.878804953757646	6.91581030258579	7.31860846681572	5.766082517033303
ENSG00000004139	1.8861870418391202	1.3476883310939534	2.0602782493165526	2.1215944437258107	1.3243432370463735	1.2191508472921986	1.7281209554924408	2.202335820404285	1.318101296563225	1.9535021167439734	1.945693989703282	1.2806973901077665	0.8219929566751251	1.931218545189648	1.8548669951245869	1.1075217079559825	1.6464820156737632	2.163547035995686	1.327665668926962	2.0364934044132155	2.1424436478792837	1.318666692694139	2.108635997924194	1.5100177295032238	1.8485902460893446	1.456621568915932	1.797778630178345	2.3355277286637848	0.9587939351405207	1.989232063078149	2.3852303263372385	0.8972254498706976	2.237994544228811	2.280390148962607	2.1486758843889002	1.110803123007689	1.8672868227044541	2.109428999996645	1.7063464891350006	2.3586339443791275	1.8672868227044541	1.0586481316446774	1.8573520420038	1.830464128973294	2.02851257481129	1.318666692694139	1.5633231111754098	1.8498187298313251	1.9333693121981366
ENSG00000004142	4.185792636771811	4.0849070751264245	3.932033464862498	4.2336195263908545	3.8561913924805933	3.6729400942416337	4.075268517258309	4.223978513690474	4.235397444357696	4.0630155155868195	4.252370092610502	3.929470029007075	3.9130060523570616	3.936738341079661	4.57047418194617	3.7735444299177296	3.9398755467754305	4.258751536727367	3.8679505204492193	4.129924853238857	4.398975677925887	3.7916071546357197	4.188428387047159	3.958223204864875	4.445641610557455	3.8724188612213646	4.152228602999941	4.279309889824128	3.51115866971216	4.308117705332629	4.285696385505595	3.769336567218772	4.203588108262001	4.2277491533965	4.184514998408736	3.813744780780776	3.974734710772671	4.273633776505371	3.86838977514616	3.932033464862498	3.939410604854934	3.7762072257590567	4.149987747821989	4.167830788609321	4.176352343455175	3.565807171324908	4.269931249994071	4.137482870046753	4.446146966062879
ENSG00000004399	6.12388302288806	3.616931234309837	5.897284921750065	5.653471687941114	4.791922521968563	3.3737975180351674	5.472680200793297	6.540071894369719	3.359603394954921	6.509032600893695	6.253844964305905	3.5581182611120266	3.0706047899576743	5.506981360184408	6.217146324609406	4.111125275713259	5.3584497701178595	6.322772284132775	4.075060120080176	6.1261288791342405	6.489338022868598	4.060226462925509	6.4821288816183955	4.532273377338205	6.710908334910956	4.261994810623045	6.350190083555185	6.022017367478378	4.007741633523673	5.771189959598528	6.203945927246179	4.001478269998366	5.837615764583323	6.077997745349083	5.685734072116862	3.9992660897778785	6.049941182122674	6.649278751486243	4.422124541151565	6.282187519189506	5.945177272079887	4.160317152247196	2.8286673197080745	5.287196239177161	6.893733670808278	4.075696209880375	5.905559236755541	6.283539094722569	3.3530713746490233
ENSG00000004455	4.576070476624663	6.073546081916873	4.858306125758246	5.021138234887455	4.648810318573905	6.251320460642574	4.928272216977967	4.939915314291282	6.333662552980169	4.5401258196048895	4.5101907373664964	5.85461324201972	7.431787707736849	4.587196534888877	4.681828834254112	6.151025774180936	4.941004186416901	4.8589483689121264	6.132013590737118	4.892602695188946	4.6630044294710675	5.881685513816465	4.704134038915422	4.78006440985109	4.415324219685071	5.7021825471269105	4.519337338816121	4.7483285210144555	5.622115660207196	4.975791109695284	4.5780809961849736	5.690088161869479	4.590109176422445	4.604968192898782	5.068657871902693	5.484884009559011	4.491752952845346	4.558122043656359	5.3655366874294605	4.735098536338568	4.350868689076573	5.844378390904853	6.280975430752429	4.481498082069958	4.454246611797659	5.508699141815234	4.268516810221399	4.867424110396828	6.701678288372822
ENSG00000004468	1.1086566588187643	1.4658970988521465	1.6709595160630049	2.9010161048114567	2.0083991801352146	3.004620690982369	2.8337122797413845	4.900378607055676	3.952450789259435	4.731039077762378	2.0119389760511317	1.753330563307677	1.7374861434242668	2.316431719520185	2.3690341180922805	2.584077423472662	2.8081795280454154	2.2167859763978663	1.774253046071373	2.218090419417772	2.4431412521460913	3.0512987690868703	2.6816037944975375	2.200009823260077	3.0274817465217776	3.4116947586493085	3.4121103028664503	2.5514950999363326	2.3672449421868635	2.55701376632968	1.8464715662832787	2.0053998820583847	2.1528086773175685	2.153661567962558	2.8910827780286024	2.677648603852719	3.027912586282014	1.8438687169766037	2.0570372232350644	1.8909159743547923	2.434759400146584	2.647489126870617	2.3904635746869967	3.3094696270889865	1.790891603433018	1.9052773832861045	1.9056516090558184	2.1753274629759534	2.773930297266319
ENSG00000004478	2.8554942963413024	5.966383936441439	3.3289009190915344	2.733057688783305	2.695458400047285	5.714428139714634	2.8081795280454154	2.8421007452576066	5.588879505594544	2.9972040509968814	2.832920882644803	5.557989078268144	5.773983039137204	3.056373885112031	2.6467122054610526	4.61174144504248	2.8885162193248437	2.9592575325370647	4.550259875685754	3.248851465427732	2.785493153780737	4.229644844710005	3.1661698186047764	3.2575323748958254	2.72339025757741	3.4999083634434975	2.6592022467979013	2.460588884983849	4.059562435346907	2.4804706780189014	2.394460071755311	4.7483285210144555	2.643439547182165	2.4217439974620323	3.6318083459054087	4.464755511747717	2.424418898303604	2.1798996007765887	4.701070949508967	2.6108167205152473	1.9945591024771347	4.339305091405202	5.25606238771992	2.5122152588275295	2.106490738586087	4.906770790369514	2.784691497695828	2.7731581282886846	6.454364941575667
ENSG00000004487	4.249050115646713	4.158323323450909	3.874889232028372	4.01500125921593	3.5654286078867408	3.997852393448017	3.8628563537175213	3.6913341416564998	4.165989630727081	3.9834842960131813	4.064381349746092	3.7709404327522607	4.3076714541259475	4.043012310913733	3.8819507348674596	3.587792426801901	3.8679505204492193	3.8108621227819257	3.9341352366368936	4.00818480715496	3.6070276134256964	3.5941642199310593	3.6650528408141896	3.565807171324908	3.766000697384542	3.1293950659496343	3.7635244726358725	3.665439032821024	3.208988080708773	3.758488275708414	3.826503823741947	3.575343062859086	3.6604213056772816	4.183639467802077	3.5291195976347516	3.526075147017929	4.085754891131072	3.63106466929619	3.5572874221282094	3.427357972972827	3.4665804201884765	3.470757551831964	4.252370092610502	3.425020092481186	4.19470989341784	3.5772065342742363	4.32094198706205	3.8516487191284776	4.296369949026378
ENSG00000004534	5.8891014014945995	4.759794995757514	5.59671095316428	5.383429515650359	4.864612807512932	4.568028705897399	5.630140931210428	5.193174013350602	4.475746780363045	5.258630247688853	5.483196529245637	4.412691611412409	4.2656298637856365	5.448453633908423	5.475419620997996	4.479164227650346	5.198183543874065	5.502394256111261	4.57699220639239	5.292083938722581	5.613367120511065	4.809982062576031	5.607263987421304	4.629063479471598	5.324586850047921	4.143953966206641	5.28301141450198	5.315450228946332	4.6403560993592725	5.343166203251498	5.4615173890047455	4.666022639877446	5.50168581786513	5.63984308944552	4.943955330737153	4.682884235074932	5.935560948305228	5.30825846470052	4.346607936976751	5.441875369649025	5.141737191305761	4.20317773625109	4.600786943266365	4.572606818743435	5.348941913415528	4.450580811438111	5.444970168587878	6.012086323064171	5.198183543874065
ENSG00000004660	1.7398049075903892	2.9696056402795166	1.917527119395877	1.3677447386415502	3.2496257670749396	3.144249812264675	1.565819402200975	1.4741689927665396	2.2944988849325725	1.304914280388019	1.8415013755735168	3.8201122709624262	2.7205705675625578	2.4234989989319144	2.0147492425338767	2.770026081940578	1.9608114954382243	1.821042988860899	2.8750294613893344	1.4646578639006733	1.8167880141420327	2.766690831076961	1.8485902460893446	3.30845276360339	2.123694724479873	3.031971828964585	2.0273115153960592	2.0384555314941966	3.248851465427732	1.974073535148004	1.6361531465687802	2.861560462948744	1.629189236028998	1.9068843344870423	2.8660611019143083	3.2169241071435386	1.630439780492454	1.4108047831469062	3.127917443953798	1.6202822464087718	2.506126354486091	2.9951287538966125	2.5498177784655107	1.5667756694365356	1.213953219056954	3.3925592930241186	1.5180617657283806	1.4934280239639857	3.2980547953130785
ENSG00000004700	4.361118246210955	3.5624730214688802	4.406594491131757	4.562574838896792	3.8372901920131555	4.024525410662699	4.612192545098714	4.325712817315465	3.9913899695298443	4.084472683682966	4.316785704661284	4.075696209880375	3.4136521388216563	4.669718013570862	4.222175546149305	4.5401258196048895	4.168735309155404	4.279749124830007	3.6701750692224393	4.292768326732553	4.532273377338205	4.797761554327646	4.5591469878228335	3.6400299587159335	4.394320515541952	4.254528167276411	4.428837666422535	4.480662077261523	4.38152272947731	4.135787857097089	4.549664399662013	4.38152272947731	4.5882955869929924	4.422124541151565	3.810370415814712	4.180941296236382	4.439886440896261	4.323885790299116	4.176736161444219	4.558122043656359	4.4676211484296005	4.292768326732553	3.952450789259435	4.618051130832168	4.0905602266457715	4.136245439041535	4.330124874017775	4.582833131671229	3.7434471712329973
ENSG00000004766	2.8033351190111326	1.581211241269611	2.602335910387631	2.7130847090859933	2.838725404553829	2.0890157561156024	2.852341231834396	2.6237561189957987	2.1887528387453306	2.638820587058745	2.5902245052684196	2.336342147572397	1.7710518937556585	2.968753138882243	2.84060211058816	1.8385567859682355	2.3623560165931994	2.776434694250929	1.9182894678083047	3.0024871579876145	2.880272205746348	1.7393668276533656	2.926067699294678	2.865687077674847	2.509348693043491	1.6261373955460086	2.3117490485822945	2.348733735487275	1.9283281828323584	2.4463168275181526	2.7532614850448174	1.5691178556625722	2.6104337131589412	2.5585756249019775	3.557656836397191	1.8879021418388198	2.5057469418985203	2.454425586664105	2.4772036139384244	2.5602776207052647	2.2153184488379054	1.361338304622213	2.44920136476012	2.121150820002149	2.6660068951147466	1.9167333130400512	2.3271649251790234	2.8337122797413845	2.493963305799995
ENSG00000004777	2.570168804418617	1.0544098863251485	2.584077423472662	1.7905054424969717	0.9486474342265664	1.2322865223961523	2.0640131213729833	2.640667786874784	1.4931989083533495	2.902261574379102	1.9879871064039627	1.1609705201999203	0.7697255317854365	2.229873520222361	2.0392301381626052	0.8398359914782986	2.4447193397135716	2.1887528387453306	0.7058011821228053	2.0058902439028135	2.153661567962558	1.3975301997805365	2.282630279462331	1.845617091068562	1.6638245671232814	0.9657958316075272	2.3462898023561394	1.9099039426102797	1.762548965872915	1.6321541002876148	2.2258720876746545	1.5172769779104762	1.5357595516903484	2.34453057766718	1.1233768111968816	1.8642657474639808	1.9980863471720718	2.4702812922405477	1.6826042289052652	1.659834946675705	2.0561966566115935	1.0203563207277013	0.9341969749039589	2.0598804604316174	2.285860965011329	1.197355812766131	1.9908459380581625	2.6031411211024116	0.9587939351405207
ENSG00000004779	4.943955330737153	5.877957092864777	5.083300941994806	5.429796215983011	5.388788745674036	5.819295000269284	5.066763050724053	5.312185938009143	5.8488038013606145	5.250923352840412	5.359092264678809	5.288613407989923	6.241121942867595	4.922512043893529	5.310213681067513	5.377118269823813	4.830839851784903	5.50942367642728	5.591937790546966	5.525530420121087	5.193770236240997	5.321352634765368	5.073438234065534	5.24206249445489	5.178874817184333	5.1592392452809115	4.963541306738478	5.183069176820867	5.339766323447033	5.507811115613601	5.357215854082352	5.428924741085399	5.002194859286741	5.245008091767981	5.803545065624691	5.663722452077249	5.24021726333018	5.257360219893402	5.503851797136063	4.907820881056775	4.958923489734276	5.438965386199642	6.541379195665098	5.050608478228532	5.23108279283302	5.476862194538563	5.133548980291417	5.420435637546714	6.355212490846747
ENSG00000004864	1.83895382283193	2.6767591583382826	1.8728550971922977	2.4178962665426713	3.4465620597202764	3.2744637574417066	2.2189147326590435	2.27403677130627	2.7638470169250473	1.5978486768472067	2.785493153780737	4.027544990429349	2.839093694863053	2.7512037947073567	3.162238317855197	4.746661477813974	3.2411933585927493	2.7156659495777724	3.0576314238229645	2.1887528387453306	2.480972380246678	2.8106878369763577	2.1369861116532705	3.3559174873695454	2.410363187923803	4.187535900420624	3.479979842451319	2.802888045547655	3.629889138851495	2.257759053632329	2.400176246121954	3.5191299065287858	2.0881669109379253	2.2846267414186654	2.90893780708096	3.1367362772625116	1.8964160750057302	3.417395213465984	5.648451005627838	3.3825059498094787	3.582340402012941	4.831386038553819	2.8738739799128483	3.5760898076362846	2.761052524154231	4.822099874522207	3.659591060003768	2.1816783661001375	3.436263473362769
ENSG00000004866	1.870751514060305	2.3772531499865104	1.8972471463650986	1.6000239840417998	1.9621707215479967	2.0948715186311007	1.8917023835470732	1.785596993591133	2.422610619012473	1.8385567859682355	1.9667649205675601	2.394460071755311	2.5101734822036565	1.6964677361904628	1.8434847360571456	2.0229486735065993	1.4942792586428935	2.0457834778179045	2.096497943105439	1.9266297341096	1.9468596369667774	2.249422139271843	1.8194941568767535	1.3248281634152839	2.2797675477834645	2.4320752106428323	1.9958116310034293	1.796959982394094	2.321024260407033	2.098549485521073	1.6760781149242572	2.051659083464379	1.5044398354912787	2.0495413908388103	2.5073117585935756	2.577616423954958	1.4085114861222052	1.989232063078149	2.2432635765996523	1.6265980912423919	2.218090419417772	2.442751305793683	2.4135445454611144	2.34376891768853	2.0537575586212986	2.557734863811795	1.75971334084098	1.8698789135436553	2.5480971754640733
ENSG00000004897	3.6909575584729533	2.3960426291804295	4.0935826282059224	3.6725774242975584	4.15444731806238	2.8056883542691837	4.017716193167066	3.8948099662202496	2.9852301675519812	4.118246441910737	3.9647759694477074	2.6495326885273838	3.353881721562921	3.883319792194447	4.006395453618607	3.2383719172180285	3.779843907684296	3.8599370125989543	3.4265966219106785	3.563744714778851	3.9372106081665743	3.9260375698169168	3.776036363384525	4.0362568904283185	4.206859382847536	3.981914867948091	4.032514731240224	3.9277258226746437	3.029742493990806	3.451890539584006	4.127300111211879	3.281152222077708	3.8689011180229094	3.740972414410194	4.549664399662013	3.209399280753387	3.5239910601878583	4.137482870046753	3.587345104379552	3.9565064220169694	4.165104752661372	3.7020840623253854	4.060638803350332	4.165989630727081	3.909082203758947	3.144249812264675	3.7320347230811834	3.8290460484943254	3.470757551831964
ENSG00000004961	4.024958072412981	5.024914108292417	4.435994175834632	4.5860971159815636	5.217168017089891	5.180154766206495	4.633429557743881	4.1655792194610894	4.706846768646723	4.249478953308378	4.222573428807235	4.833540990733415	5.3365753773236415	4.839190990437114	4.380482082619247	5.091308890537398	4.876401189267697	4.218594441835708	4.685062003828457	4.551326492749525	4.2363549979046295	4.394743312547689	4.650995057496437	5.121648899888702	4.440858747769871	4.496284065146656	4.954139550490109	4.495797038956807	4.612693685516343	4.85057608875335	4.430008794228934	4.5986957640445985	4.7461049116308605	4.198390996855152	4.424557839039337	4.678221736063298	4.493703650480417	4.24498231956575	4.862303670866242	4.577551868784088	4.481081026892629	4.9394288587711435	4.7544870122711025	4.701070949508967	4.286641432277891	4.828212913046468	4.6365659960955945	4.069342371180392	4.592735553271161
ENSG00000004975	3.7898998291953077	2.8232875664598263	3.9431535377198865	3.7255129945226777	4.001960802883975	3.2097564450134692	3.700568749800509	3.843788020109643	3.2627246911470356	3.6815409838758906	3.738743680435122	2.9856452390166286	3.4574583036005233	3.7405570375762958	3.1574325720627736	2.9744233000512454	3.4124976598142154	3.707832887365926	3.092767154678732	3.561670441442742	3.7487392466196576	2.904207933907122	3.7107247671115897	3.9444219342186577	3.4076320461378415	2.9167576625282914	3.139047358343301	3.830685230260257	3.2307284819639364	3.5794750227761223	3.7695431762173315	2.848646974714853	3.8331566920666442	3.8268859116077505	4.4168014014409795	3.212692968279903	3.5364262431580897	3.6334770268380208	2.962174914148446	3.538882351719392	3.4488614586023356	2.901818944676308	3.1626110767887456	3.338636902759929	3.5641661712959345	3.2807539754289547	3.4844973129754937	3.990137831342864	3.471967609203532
ENSG00000005007	5.436879285533857	5.709640545453171	5.361136484751762	5.31809870841225	5.50942367642728	5.5649015715489885	5.4014549934375795	5.4042775067279525	5.413849339300553	5.341146937282156	5.4535079927197	5.611835766057635	5.41184193372767	5.459329906337383	5.467826644095537	5.240842726818985	5.416447316443928	5.325153859746685	5.400612264395073	5.180154766206495	5.261193987797172	5.28930910103824	5.263260472224249	5.480535874455603	5.216643465765004	5.123069867287675	5.15061522442574	5.306953477722012	5.247619623763342	5.262605378954874	5.262605378954874	5.139356692802052	5.206166748184048	5.249655813573482	5.989701476272289	5.4615173890047455	5.261897828533416	5.276885356225029	5.290620851955531	5.107917487056852	5.348241932844278	5.022378127281922	5.6848956425039505	5.129885145733309	5.153062978798373	5.180154766206495	5.233728088620036	5.167423222928625	5.580296466824828
ENSG00000005020	3.767992679377531	3.315021504121165	3.929470029007075	4.0362568904283185	4.5572876023533535	3.8797143180378084	3.8851741025147013	3.581927765686317	3.15135528403193	3.1727795446621703	3.597267548158861	3.8775363075273304	3.107145025469082	4.292324809010536	4.339732724577671	4.393445880097931	3.8116906297025164	3.5827456013635595	3.2766189066720472	3.544826340683018	3.857493088570534	3.514388837314265	3.6945778384690997	4.318255300915099	3.427855736175547	3.7053693074068255	4.092326516690641	3.9273183082734864	3.1955674477261615	3.552509801265843	3.834426978065096	3.2299551241946722	3.8038658097525437	3.2662462463130963	3.684858111640429	3.1151355650616708	3.44503432680758	4.048915443737631	3.6111349938452224	4.569999424011823	4.76325252304162	3.8851741025147013	2.773544161013464	4.9427303069931146	3.597267548158861	3.5139964127023955	3.721725735444485	4.2960164625232755	3.3783971605545453
ENSG00000005022	7.48349406259748	7.79030920269923	7.1776984154634516	7.716291924742196	7.419840991075973	7.877646043950441	7.492314433522828	7.469274463564162	7.597229098665823	7.300081184038785	7.7611344110505325	7.967272604291792	8.065682860692576	7.309984692841015	7.948724911935238	7.70331584738746	7.466424076631188	7.424113993932426	7.859075891379079	7.13259153904088	7.469274463564162	7.754682005637052	6.95991069141721	7.45529272609422	7.512899146464721	7.397436565165101	6.965300997063977	7.307903309174601	7.764787504233936	7.163122922309172	7.394900526862252	7.676888649862657	7.130539119982844	7.431787707736849	6.974894373570306	7.967272604291792	7.214878650710522	7.2088692024518135	7.7367809359478725	6.961845991676579	7.008345315218451	7.559947614497138	8.057584326669895	6.890597233800153	7.223595478829872	7.814896192950561	7.073464655959548	7.152763762019865	7.918978430857638
ENSG00000005059	7.450000599226366	6.071261618487186	7.171839731048588	7.199684429786225	6.504796855353412	5.683443379856483	7.015972781183295	7.797252084367649	6.475123390680352	7.497914359032873	8.074301945711548	6.534391097546438	5.880878252934329	6.984253356094469	7.844014500696734	6.804796139033212	7.192031292319158	7.26802031262676	7.0043257593542165	6.8888653959656105	7.155921906714574	6.9580776353126295	6.12049823688126	6.339108505991586	8.074301945711548	7.073464655959548	6.656894292871243	7.14414622664815	6.35655824857467	6.6936909046582285	7.076042191152768	6.506039677576148	7.033068632894636	7.70725734533325	6.570020087033205	7.104819492064536	7.2922771471016326	7.466424076631188	6.520473508310405	7.017888751997668	8.070194886459081	6.387472868195565	6.4391798940767	7.413524395701385	7.885291072389224	6.843745734212931	6.668117539152335	7.566280847918151	6.625821547197979
ENSG00000005075	5.003348300076472	4.358793388639225	4.836542843608952	4.993980828420846	5.487896640507435	4.113255323694064	4.990671639870807	4.866178632642807	4.245419825112843	4.821024304728203	5.238177517102411	4.103517962917083	4.734571174357316	4.882244467182923	5.479837536467032	4.262481207753457	4.9427303069931146	5.351647276876471	4.698214936754401	5.121648899888702	5.183069176820867	4.244538189589063	5.042772254885968	5.429796215983011	5.270478008176047	4.33348905034315	5.070484670920483	5.088890103589123	4.544515812392159	5.398428137825221	5.318741809785017	4.3654483433577145	5.245664475023802	5.319985832833356	5.1164120142665	4.493164441152905	5.162381613007664	5.197556843168047	4.339305091405202	5.086907371619613	5.290620851955531	4.5806540963721565	4.703584323106378	5.176525492660969	5.151185471633317	4.204511306404401	4.992307031125333	5.066763050724053	4.366401144563966
ENSG00000005100	1.607863645301859	3.911711035709874	1.6425424337868029	1.5185048264180667	1.1690904360429621	3.5291195976347516	1.6051639578789971	1.7277426446524893	3.7141408747014566	1.4158956475543705	1.821042988860899	3.389591307246837	3.304457141592671	1.558995209738707	1.9128670248156054	2.743791845898013	1.2165808430507783	1.9357235244439952	2.714400431357313	1.284661459773951	1.8430156157553543	2.8991275853495253	1.3646754194137845	1.0560948632316869	1.708080312852767	2.175709440567873	1.3210909191811329	1.8477894845880587	2.6804523759509467	1.4866176702848828	1.709394787676977	2.9727382566449374	1.3739826630808574	1.5512791257371226	1.9506596849084026	3.119242466613545	1.5907515887051114	1.7102161481320763	3.0587887249278523	1.433771781469692	1.740719309047541	2.553860133756451	2.9343787360314586	1.1425167002983796	1.7942887221322437	3.0107992823300145	1.6348249301513553	1.6579999055752257	4.1408318153349395
ENSG00000005156	2.9634355718049754	3.9036450799878417	2.6341861305747623	3.081281639614159	2.460202521561865	3.6334770268380208	2.571242144482904	3.2165309626420346	3.828587878560546	2.504917125638607	2.918568786157599	3.599823717217867	3.0163813729074054	3.060465370237417	2.9404561634690602	3.482083668196136	2.8941241521179157	3.017978378397289	3.6688313817666183	2.460202521561865	2.7491176673213022	3.081281639614159	2.8703036352543685	2.6467122054610526	2.427124878681073	3.0747649895897746	2.4221661314637477	2.6294093550628523	2.8298286917213185	2.102344853150721	3.1826209055864125	3.4691502332834157	2.541173174309436	2.7658637248572786	2.261599277402522	2.76193704669779	2.282630279462331	2.583612997035546	3.510749097377252	2.6278611343170075	2.6828873187833677	3.2194058630972933	3.1822457400301642	2.2335995572685974	2.566881826537442	3.345298933325221	2.102344853150721	2.9306121779913945	3.8029821287228947
ENSG00000005175	2.8417330245844368	3.6833264596597615	2.300271705583827	3.1325017497403658	3.1923010620109986	3.3821332593994193	2.676389924512607	3.1657459512981525	3.4952040177701313	2.776434694250929	2.8711122611541433	2.90773680391525	4.069342371180392	2.530041258788241	2.9938609128893607	2.8535564686170294	2.1972276574928693	2.8809438786440937	3.105592336787038	2.8856913400754385	3.052519447661336	2.83531624650145	2.922482250499539	3.105916706460543	2.9256548390539128	2.676389924512607	2.640667786874784	3.3632558428249992	3.0428402297636623	3.1606753503979856	3.0416769467523777	3.217339879969559	2.6000735798479444	2.840998209983145	2.8149218811205103	2.7009320653233515	2.5252922996092777	2.8221301747383434	3.4803559149954286	2.3322912586933575	2.677998376180079	3.036879304949453	3.738743680435122	2.4825590976991494	2.8673535008378934	2.9302173542631795	3.0538090667505267	2.8278010754828555	3.9277258226746437
ENSG00000005187	2.0041664429509236	1.4561342396826178	2.3971531545668867	2.085513870442318	1.295594581457589	1.1716841233470647	2.010644498583496	1.3439400427728063	0.3632548097793504	1.32867862985772	1.9953982862519932	1.0295963322553734	1.0483848206710948	2.4196970320442026	1.8187741857120017	1.3508979955089095	2.07819697239995	1.6718036677340191	1.0813666921014269	1.8029635030923568	1.5532573708323847	1.333209087123463	1.6993919803489692	1.2176206444010875	0.9546167677971686	1.1716841233470647	1.2899772582513689	1.402136823183285	1.4771261876590156	1.5532573708323847	1.4530003726397966	1.7034345843642034	0.9867046593699023	1.661591386773324	1.5978486768472067	0.8305006846032049	2.14138095192086	1.3073267585981387	1.6270581361698184	1.5585123129042857	0.7167208002260177	0.986021930729471	1.4674888384134508	1.2232963744758947	1.7017172539297478	1.0013653384138514	2.3672449421868635	3.090131802877702	1.3407534875178362
ENSG00000005194	3.7366428611360876	3.9539563887772484	3.72665536690773	3.8883696538766093	3.64354826882197	3.516411015346067	3.893936330486802	3.7111943948647665	3.886866465452927	3.554038512344102	3.8829016468903843	3.69293836397812	3.95202123005643	3.4488614586023356	3.830224597481295	3.3469351483561414	3.3878938998771857	3.773152397014052	3.66210706876969	3.651759143356879	3.733674407722031	3.53722288399211	3.6270015830545717	3.575720931995387	3.4457711625001233	3.230346918775476	3.5650281949472546	3.8824971902667995	3.516765650696646	3.9667059571875067	3.876652049201251	3.3129952921804056	3.5289097072883773	3.7763780679002794	4.1960012273973595	3.5869464917281997	3.369104755232919	3.560441996067944	3.3191173790985107	3.6718758928084836	3.53722288399211	3.4190088806746157	4.304403812038611	3.4213746938852863	3.57439587895471	3.450788557724537	3.6566481224879963	3.4739010017444865	4.1106980533855735
ENSG00000005206	5.771189959598528	3.7597598074407226	5.622115660207196	5.660173037329779	4.347045156790009	4.025810242452246	5.813436034647667	5.40500737613774	4.047856030814821	5.893057952702756	5.986555648145003	3.8978479230611445	3.1229168173342474	6.331102829890004	4.91313857897266	3.2631371676754255	5.1144602405016855	5.067998431416249	3.392901777761914	4.72783259853865	5.229118325053863	3.9176906500607207	5.146384605175754	4.489327711131727	4.567507569768672	3.7652396667482355	4.3247902764714965	5.16994810323676	3.8128698493725306	4.791378245464904	4.877477267971336	3.5827456013635595	5.186432216588636	5.795395093556209	4.144366655624762	4.326199850241391	5.61787674433485	4.846078275085781	3.6347124973375147	4.96647045957767	5.28930910103824	3.1943413972996737	3.4161467677545745	4.151314625760364	5.760556294158513	3.903874853411206	5.413167712976571	6.606497822077252	3.773996428503487
ENSG00000005238	4.395207190867112	2.4926324314455206	3.4030710020926707	4.295193821202806	5.149393713551621	2.942611426903874	4.016843674730279	4.736561689100777	2.9929124940678777	4.627512827358707	4.749552302559051	3.1761283724709664	3.259554705622133	4.070293010301468	5.015323390441258	4.083240738223228	5.129885145733309	5.107250436230131	3.4844973129754937	4.072135904665213	5.195085538658641	3.427855736175547	4.413725814274969	4.680289106568955	5.35781288735591	4.073531359637648	4.977630294648569	4.841020989844078	4.011413988906674	4.3072723605036725	5.1592392452809115	3.349877548319346	4.6701618474239615	5.24206249445489	3.7345145384116645	3.6078728797483155	4.9670541572170945	5.65130243458377	3.749592420178814	5.064338486201901	5.971592398060315	4.20722766684549	1.9213309185422949	5.67548904772755	5.3866841716411695	4.255946535674914	4.96057589667142	3.737867420964711	2.6561971717198265
ENSG00000005249	3.59170722144849	3.934627688740091	3.684132708104534	2.946865066620301	2.578384680005211	3.2295653342744735	3.013937930061169	2.4487310309763903	2.9715381442568574	2.8110818952664554	2.9856452390166286	3.979666096560506	3.1315951167681795	3.207787823513639	2.668500959565426	3.3970829108189484	1.7162727347788032	3.0183272445155795	3.0747649895897746	3.1371424672846144	3.661247384546553	3.97071328927637	3.7593507455430917	2.4569882844871707	4.763809959342753	5.3866841716411695	4.933321670287201	3.4991345886088143	3.6599805069576488	3.554825128562563	3.5047679691808553	3.9431535377198865	3.393758078157749	3.5286997864016834	1.1147166775350044	3.7563458041745936	3.69293836397812	4.625929230214366	4.806767975355885	4.787497303700705	5.754464768305997	5.684131937843249	2.1648048886404454	6.012853629947223	4.542116784273135	4.5401258196048895	4.575098967292423	2.756516167852641	2.9496462320190373
ENSG00000005302	6.535556431162098	5.560386157303929	6.416628028866761	6.056141926132215	5.677785459279912	5.301746686888778	5.870818588176075	5.611066613948879	5.405660236055304	5.752129603154526	6.022017367478378	5.231781826438926	4.097614679630802	5.981796523518865	6.110106351520049	5.502394256111261	5.696364447059324	5.8770665225285	5.706371957984185	5.8104467583131205	5.677785459279912	5.441121695492661	5.584909606826733	5.309626645415289	5.774907828103703	4.947296787065106	5.3358744472824124	5.884644939437774	5.5315076353852835	5.6505072740293585	5.8643236937211	5.267933664479309	5.645088008188663	5.777582678993828	6.3715836657661775	5.630140931210428	6.04344094433696	5.74854626329415	5.060816749821878	5.629331360551368	5.807126477257106	5.006164762484484	3.718355823431699	5.092478460302889	5.855435207727979	5.1131649317207994	5.804463858863084	6.191608030681364	5.996765185685313
ENSG00000005339	4.8493901119898055	4.121264038771231	4.697748094909296	4.860605258075839	5.176525492660969	4.216826489021307	4.936293960424751	4.701070949508967	4.094056028131554	4.548714522841285	4.7395829299710615	4.702031353214548	3.9268907778066993	5.084519288452651	4.426994469874236	4.170884121903512	4.7680392434531695	4.636115002897075	4.337879873741458	4.201343032873621	4.843903173321262	4.489848149289164	4.550787881804873	5.389420133819849	4.507688322619615	4.5101907373664964	4.704134038915422	4.6886593010599755	4.373487111423907	3.9883840438652554	4.7843228597331935	4.286159996847866	4.610196085869777	4.7860429971950476	5.791802326941185	4.329200788473807	4.556747126102961	4.692404769588089	4.314054569066071	4.719379532470172	4.924127838075538	4.227266156761791	4.291853859760036	4.742709595809552	4.9023889244701895	4.598226700773547	4.508682614404951	4.534705048239313	3.9577866228086847
ENSG00000005379	3.6667443410643386	4.4987063472940605	3.773996428503487	4.141264074892032	2.4073045725170514	4.668309709880938	4.038958656675919	3.7163281759391964	4.335986962145417	4.3527085436646855	4.14607710962706	4.573115005064505	2.383588912910774	4.27591911003796	3.6530015507696865	4.289606233005564	3.8319756702243954	3.956938200113169	4.638085368243121	4.192815735931261	4.332986225575656	4.990671639870807	4.8062061684814354	2.2184892326180936	4.034626321795694	5.588879505594544	4.243209609282194	3.8188161825402767	5.181872316040709	4.0362568904283185	3.898273521898098	5.106635540990404	3.836048572347173	4.611220413521354	4.141694682488176	5.392414272724347	4.71877393466042	3.87002870441645	4.694521576968205	3.838507509555404	3.7333346663986995	4.492731709752025	3.164579811693562	2.7889298440160646	4.010515797820061	4.751206872339167	3.704141147107316	4.125463025790271	3.6378091086301656
ENSG00000005381	1.1193977004339462	1.4557006849905445	1.0177496264426422	0.29648958531660236	0.6793411304390851	0.8835173883857944	0.1973873483255633	1.1147166775350044	1.0692356738644637	1.358100717732851	0.45046043607931213	0.4372524521713343	0.9654511757873018	0.09748497370722549	0.8937210028896617	0.6842775715351664	0.47332665563638715	1.753330563307677	1.9392014611836104	1.8668380607356003	0.8457659593574168	0.9960582478418899	0.4808253394367934	0.5447828610500952	1.7829889306381685	1.861449162816022	1.8715086347779315	0.7156200390476658	1.2509369400598396	1.112457534211224	2.2306732601743358	2.13471209673874	2.3516066029397438	0.6504921114164897	1.03760738627955	0.6072010053419317	0.4808253394367934	1.144687753355412	1.3534394283936042	0.5447828610500952	2.1985270328322915	2.536572844935437	1.0037364333160534	2.529169903066802	1.873249602470804	1.568590365474369	1.6624653427968035	4.551326492749525	2.6660068951147466
ENSG00000005436	2.392840281399505	3.86582762219905	2.078657550049258	2.34168132470422	3.008768979950419	3.784924138133289	2.638820587058745	2.770026081940578	3.823179689365414	2.592809631468358	2.3011082752520404	3.8735960039795927	3.7635244726358725	2.4566428262273985	2.243671529895655	3.176461218283725	1.9600342869732172	2.64873097517772	3.5026677508327353	2.4702812922405477	2.3143829054773732	3.1340069747140915	2.4351496031659448	2.3832043832689696	2.239185864929525	2.8445575891041255	1.951905672243507	3.2130825536729284	2.931804453666533	2.0461443159308916	2.5944712234451157	3.3448457175771336	1.9729173200015637	2.4339760599280886	2.5811794048114525	3.093889879551099	2.2110122545830007	2.0768028233283853	3.5699732821860817	2.0679731489025674	2.0273115153960592	3.3511669658163568	3.5152360732491266	2.25898127447492	2.2215711547258676	3.2441218232113007	2.0700918339786254	2.1474536874406334	3.963712649419896
ENSG00000005448	3.954837578563495	1.7097606007528292	3.8290460484943254	3.2026286609863925	1.9634830455908416	2.225101566888369	3.3056839929023694	3.8931365162088203	2.230273641547484	3.5941642199310593	3.3233487609557657	1.7402612705535971	1.5481671126973342	2.7679160971521863	2.767479430200702	2.398482468615037	3.3481456967123377	3.033868943692157	2.536572844935437	3.3603890663248897	3.6062328389104747	2.8754949182082523	3.90341526996337	2.4520108980446147	3.9086645851438284	2.9600719849755133	3.512390172471502	3.221457261020839	2.3244149387114814	3.2687926185432303	3.6173347876459747	2.424418898303604	3.8376880326194547	3.556060768986196	2.3381874629426327	2.4714812291898967	3.613121485948821	3.289605538708132	1.8899353554948106	3.1661698186047764	3.0824990786864426	2.0561966566115935	1.6254372513767488	3.0016980036130123	3.3098215446339303	2.2581798410380562	3.0849963713329527	3.7806823879599034	2.3655208167727184
ENSG00000005469	2.0859820794908503	1.429202517473463	1.9187280463707783	1.6088012199517676	1.3218347410114706	0.8030139923833208	1.473770055757669	1.701195901222653	0.5530110374500601	1.2257426488613739	2.0343795576149453	0.7081363121447553	0.9120276697089382	1.5676489953102168	1.6878610118341886	0.7348058508715002	1.2498600135505185	1.368226582935951	1.5478160380786956	1.4974928968219627	2.0561966566115935	0.7242507331259457	1.5532573708323847	0.6112826393814533	1.6069221176530268	0.7206507818039625	1.6425424337868029	1.8737176793148067	1.1859746889858367	1.447730300705682	1.6943651475407522	0.8305006846032049	1.9808183690912855	1.6447210948791016	1.553682817167376	0.4933591207864519	1.5401155940274516	1.4983871448289119	0.6323986544198885	1.8477894845880587	1.1020712719071108	1.2243371964526375	1.2262632725662288	1.298692588651508	1.7555220226997625	0.8601763796884926	1.6674058256049205	1.6430001404657473	0.4664747588146594
ENSG00000005471	1.8154811989618187	1.3472215364301505	0.8443439015959586	1.1874668779088813	0.5865975146274478	1.7331421852492017	1.8256113795674072	0.7263669861370253	1.3035801935398048	1.0885246467046277	1.2913142053814175	1.5081908435406308	1.614154920421281	1.3726590838709802	0.6479419408063746	0.9309812664229099	0.35005198853916897	0.15056302902764407	0.8201599766938896	0.08354644848098418	0.4004745091845158	0.9520475719940942	1.1609705201999203	0.8499446360384093	0.28918682924515177	0.519500433789075	1.0618746166232267	0.9039214670110641	1.090998204002407	0.6323986544198885	0.7167208002260177	0.7167208002260177	0.21285493816998016	1.027826716505349	0.3110695107388179	1.461495638442773	0.7976795121662118	1.1393024916212868	1.5637070838712095	0.5894926096835474	0.6043110364175976	1.043595109699603	1.1377681414411362	0.4643182336551471	0.6692696939042917	1.3026720058817622	0.6592137781496453	1.6096932775120838	1.3819225102511519
ENSG00000005483	5.216643465765004	5.819295000269284	5.14053941355513	5.24021726333018	5.524829722138205	5.660946424321571	5.396346924772057	5.08215768434581	6.070086587795136	4.93822678785854	5.017538439266275	5.264545408996176	4.788627014603408	5.42675149170515	4.660990396885978	5.300304857797508	5.603791933806762	4.9512661075383875	5.105979026968244	4.990083892213038	5.050019421034619	5.5176787119974815	5.051762802179495	5.490178535750198	4.726743454901641	5.226162933398547	5.301746686888778	4.988977962631909	5.049382541874967	4.676278804021179	5.2504096338456705	5.172958345496528	5.047001385584278	4.829250998341929	6.415277718501065	4.8359724089186775	5.158555041327531	4.827080704574916	4.854457749691058	5.186123485969499	5.154238691349554	5.341796798549228	4.975791109695284	5.3977825977484155	4.894236336810841	5.022378127281922	4.876401189267697	5.341146937282156	5.12811056309761
ENSG00000005486	5.648813490076468	3.2591340383947447	5.815043019400723	5.755325089959325	5.36713527763394	3.362119868254804	5.818412877295007	5.642768921622679	4.176352343455175	6.119424291575401	5.6848956425039505	4.035002385521531	4.567049138810289	5.944260275678578	5.388788745674036	3.7971324343080046	6.1004314604706416	6.236449378901625	4.63198576273155	6.761069341104831	5.754464768305997	4.650507780873716	6.0871207846343225	5.643647125287194	6.391362837010146	4.997470193917481	6.821663038191509	6.3995700723278475	4.529272346260781	6.709230443776407	6.327411024730192	4.669718013570862	6.392634383486019	6.6803361343261205	6.82311101293921	4.720932721510122	6.320335318686762	5.972430784783002	4.372032440365716	6.1004314604706416	6.181877400972278	4.254528167276411	6.235359165789136	6.527347687442833	6.069030710411491	4.349900021905299	6.450672194899934	5.289937721863522	3.4161467677545745
ENSG00000005513	1.2303142564609626	3.0203027465633965	1.1551225930673799	1.1481828222043289	0.8169677547144004	2.178240740942567	0.6605019595036231	1.136165774870216	1.8840761910993276	0.862361776699887	0.9353778097186136	2.2535611148132433	2.7226030654188773	0.6043110364175976	0.7853908656964023	1.492969756350891	0.8253223777283126	1.3061548168719714	1.6852909357930346	1.2894729275579409	0.7887071947008201	1.4750323250730761	0.5997943654337946	0.9297045121258158	0.3369675882537023	1.0333371827074058	0.17611651188148678	0.9930058467955513	1.8909159743547923	1.2837765370657266	0.917189831275689	1.809672565536008	0.7570964590378507	0.6215085205887488	0.7218625551512406	2.200009823260077	0.519500433789075	1.027826716505349	2.440427052741349	1.0209332308655428	1.3443851738137869	2.0867829670419002	2.4657639393170117	1.2745498469339513	1.4934280239639857	3.4999083634434975	1.1807141057594082	0.7745804809527653	2.5145243785024847
ENSG00000005700	3.1657459512981525	2.2149022757585564	2.8160167005245462	2.8912705711564652	3.2134610245389132	2.1215944437258107	3.0041253489321806	2.8795058137116523	2.502822614584166	2.6620689459466917	2.857504114876091	2.345831291440865	3.2295653342744735	3.0176055001638784	3.2496257670749396	2.618445895089584	3.148604687112307	2.944483965127813	2.857504114876091	3.2995067820308517	3.019949004643146	2.7367828482926932	3.004620690982369	2.906240972581899	2.9549373969827912	2.3738886063636753	2.8695842975123345	3.2299551241946722	2.4183326782253625	3.5695782983739344	3.1171756760991864	2.673005542573336	3.105916706460543	3.0187182960851873	2.706070133238054	2.493508875178345	3.1367362772625116	3.0334891985805768	2.6112216866761067	3.0636154644767335	2.9626338304093562	2.416298139613846	3.0004412098005937	3.0033435816092995	2.7885208849265486	2.4747100927582752	2.884477734490244	2.9125674775690453	2.770026081940578
ENSG00000005801	3.2539158604998617	4.503705099239256	3.227953764734076	3.1590413021163366	2.7768578867452782	4.11195054766545	3.2687926185432303	2.826620643915763	3.90341526996337	3.115944401968536	2.5403978225388246	3.6748908471580517	3.9444219342186577	2.2556477647315254	2.7768578867452782	3.285084123577993	2.9532237649767947	3.063204718642092	3.863288123555366	3.0893171512338182	2.875881476718289	3.4294213864487295	3.0016980036130123	2.8033351190111326	2.8016261260458615	3.5440280680605314	2.6588298577423872	2.9038175339670342	3.836856607831266	3.0512987690868703	3.02319350329266	4.03421666495161	2.9233352324443977	3.228816125702417	3.890163878955653	3.955608292313801	3.0897128050148566	2.4661423659529396	3.6173347876459747	2.649885579857358	2.9852301675519812	3.4496543017141623	4.20317773625109	2.257759053632329	2.8527426782037026	3.660832335404883	2.7772627787278577	2.8069889685819556	4.093185564877875
ENSG00000005810	5.2504096338456705	4.523818309904911	5.0523436887131945	5.112294966832263	4.759259299073641	4.385199840967168	5.053452585666766	4.9258561096867295	4.431460470734061	4.663483262536206	5.0980342303796276	4.35449696510836	4.371186285693742	4.911338688834331	4.915499576699708	3.9888776568803395	4.689782828540786	4.931159001063089	4.332538896848763	4.69876457782838	5.000568479558383	4.128201600751904	4.971494054495096	4.658320710041039	4.589132387218952	3.9163498105880126	4.670641310127451	4.596167768710899	4.044332312738968	4.5780809961849736	4.8533814330073675	4.25572439204372	4.733491520926584	4.756636011114905	4.802716148537763	4.328769036210139	4.947296787065106	4.67770880990304	3.8094788073938797	4.852858048890295	4.585223847656899	3.72665536690773	4.370689868129516	4.518373201285267	4.735098536338568	3.996484189169849	4.677291339180836	5.300304857797508	5.132255743023366
ENSG00000005812	4.7205139479828	3.831235152273856	4.706846768646723	4.918488663056082	5.0973904809727975	4.328769036210139	4.885372572387169	4.502228811253518	4.2194828832342095	4.444681421285812	4.707801766764437	4.278391732865082	4.235397444357696	4.72783259853865	4.58769584419517	4.091939143549649	4.632943550771526	4.595298821401353	4.147544222958988	4.713650967098156	4.5572876023533535	4.329200788473807	4.463299781631533	5.12811056309761	4.34435502456112	4.006842384230928	4.431460470734061	4.629063479471598	4.374923888421423	4.376963581459217	4.699980615659526	4.411603966173353	4.515435482283699	4.3024072963440645	5.049382541874967	4.1638728070364115	4.515435482283699	4.595298821401353	4.201343032873621	4.566586443594027	4.375521407966567	4.279749124830007	4.383763306759837	4.426022772149487	4.665487132350873	4.3062665292692985	4.654585600355375	4.6365659960955945	4.314463804967653
ENSG00000005844	7.934567552076534	3.584264675776186	7.664745926176853	7.368264215964531	4.377909082505838	4.041617497155176	7.342164716488076	7.629410052239794	4.269931249994071	7.2615357929442	7.219277064989053	4.232792486227552	2.7278419928769257	7.114368923620526	7.323085852667321	4.778408404233371	6.267399105983342	7.078480262810023	4.625929230214366	7.008345315218451	7.78607137280585	5.766854662830034	7.814896192950561	4.7456134035433575	7.278213112195081	5.922109818473737	7.221191582767548	7.579689514498225	5.5338792650092765	6.899683440681975	7.543144816703205	5.107250436230131	7.460506729740226	7.1103026638401525	6.122798666179877	5.319985832833356	7.334236823605754	7.204193596841738	4.795642947608843	7.366441533821076	6.153263508555824	4.761574488495881	3.589187917684554	6.157363105584414	6.944761684272316	4.799304836022629	6.890597233800153	7.7937769481548544	4.465724649657457
ENSG00000005882	3.7171459868100203	1.6988835102459867	3.2662462463130963	2.896359921208379	2.0273115153960592	0.8521461629892146	2.9767109413485544	3.4307092834413404	1.4663046171358547	2.9860793994472514	3.1315951167681795	0.7580486283292429	0.7969093377724165	3.11839682841153	3.3146264859379824	1.5396789270751174	1.9683850632630142	2.9557423500878413	1.5465283074369014	2.8394287711917294	2.9180944928812034	1.0519842104176558	2.8885162193248437	1.9081508284790083	3.1171756760991864	1.491122398441371	2.234823929157972	2.933977168562425	1.1947378106834001	2.486594225454047	3.019949004643146	1.0209332308655428	3.0611769235995454	2.7085683721192937	2.832545076012178	0.8609064930462261	2.879109382122058	2.7165277766038947	1.143638770854566	2.7715375468823393	2.3513959613569897	1.2308580497492498	1.5336732720243018	2.8582569439081653	2.798842873416886	1.5654229925977525	2.3828565240446973	3.3891462343362724	1.2633656101229693
ENSG00000005884	1.3809318183386505	0.9553821580480468	0.9207347368872331	0.6862537060731344	0.8663266183114547	1.1355806103244044	0.8937210028896617	1.2418071943144517	1.4771261876590156	1.053265277065067	1.3443851738137869	0.8514441262570902	1.4762965918984283	1.2990930996705445	0.9930058467955513	1.4416980722689134	1.4190828252248318	1.5007314809230872	1.9349540965574898	1.128075820870123	0.9341969749039589	1.1936979759398518	1.1502553431158076	1.2332488375868047	0.8781700332784453	0.7941056115082673	1.2791747728580192	1.1690904360429621	1.0734694983807538	1.2111401992684614	0.7218625551512406	1.1397953689138685	0.9068533981133162	1.2801760021425193	1.4880689431318268	1.3508979955089095	0.6967249809377847	0.998034913891711	1.0898247966551209	0.6666483801300056	0.7012447914801819	2.0483465708273214	1.9142157568802396	1.424716734374433	0.8631422071935622	1.2029198078053165	0.9347708318956115	0.6242896534064767	1.7955957992842875
ENSG00000005889	3.7487392466196576	3.727404237134212	3.330882580535828	2.746110371891324	3.777142429015757	3.3376148225078817	2.9933755739798555	3.076377890113095	3.4213746938852863	3.3591811573249744	2.810274131301026	3.0596774366138555	3.4055321637085267	3.073521900336456	3.2239017634684397	3.6880643703638913	3.452602436956075	2.776044519812786	3.063204718642092	2.8145011646690423	3.0587887249278523	3.21820860679227	2.416298139613846	3.5707355476751634	2.905476080110596	2.4930635721290306	2.8547567611589484	3.7221179526659696	3.295143318129287	3.5152360732491266	2.9528311909563962	3.2449439326766867	2.490595800948081	3.5613383574529043	3.294722164608189	3.6046813902720434	3.886866465452927	2.961365062432291	3.0274817465217776	2.721341754515827	2.622143786000492	2.7499715212928137	3.268426481917905	2.704798140072294	3.239587605166495	3.6302748065297386	3.291371820511118	2.9233352324443977	3.3339799037620232
ENSG00000005893	5.176267325729167	4.256869984389297	5.283742999948636	5.40500737613774	6.119424291575401	4.7451371810507625	5.413849339300553	5.398428137825221	4.7288532878564435	5.484105140636655	5.317263840638455	4.696063658673608	5.206166748184048	5.5626875120657155	5.641211343636109	5.313486416083039	5.363411671175436	5.22480426637573	5.080671498050902	5.448453633908423	5.3930801925955505	5.081566877202883	5.211252172104813	6.065726233326124	5.407755654202778	4.937584876673804	5.660173037329779	5.310791533798457	4.870826733541034	5.083942125248767	5.421150844123325	4.848317126132984	5.391725540475026	5.3258843483902725	5.259940722608528	4.69876457782838	5.540478320612208	5.694606023017482	5.134214818168796	5.842676427499314	5.802537297557974	5.32192459422603	5.281111460978237	5.78311282109599	5.831440486889318	5.015927963167394	5.838724218281774	5.522734198354069	4.358793388639225
ENSG00000005961	3.5695782983739344	4.743217092394855	3.9229833953721713	2.3421179198702897	2.4597675911610217	3.760873096370399	2.678858167357332	2.6579485191440964	3.30729892255274	3.8277022815214687	2.96831304534038	3.974734710772671	3.8256606395508355	2.8127491323855858	2.3222772696929552	2.787403823722002	2.607287024995572	4.146595249125874	3.4711746681740627	3.598133734106868	3.7474982941596626	3.7414143219156126	4.180941296236382	3.161458365764574	6.754656084015359	7.006328982972549	6.370105545208829	3.9944253202188333	3.700935980800693	3.6074317412924897	2.9771528457911303	3.1171756760991864	3.876224838960151	4.667747283137912	0.9367394087955724	3.8665934588725515	3.983949911051352	6.31640106913724	6.244627783844436	6.055104804836315	6.713864506962385	6.792765775580272	0.8179454495054794	7.123276171665015	5.9328630850517	5.949158967635383	6.257273058544137	3.3546802066794235	3.0126828030375865
ENSG00000006007	3.997404085662369	3.139047358343301	3.68689431023272	3.7418147563923303	4.075268517258309	2.766690831076961	3.672758770665758	4.011413988906674	3.2097564450134692	3.904821910334387	4.1145496123485845	2.748335804177745	3.2138612565476397	3.6583018899285826	4.426567340259126	3.16829156865002	3.6270015830545717	4.052672377520767	3.4408951257124856	3.7082694792193935	4.3494037180860206	3.399911918730286	3.7709404327522607	3.878454646104427	4.678221736063298	3.9185277617399743	3.996484189169849	3.7853774072778057	3.3485357959527966	3.6792785082896273	4.124538415381942	3.124892862665615	4.0536173667997835	3.96031599845909	4.852858048890295	3.135175686731816	3.9358253210461047	4.292768326732553	2.965670349121441	3.692174446994617	4.190077579898753	3.594499840675816	3.4739010017444865	4.132497088559839	4.361118246210955	3.0893171512338182	3.6979242341495624	3.4762782148449918	2.8056883542691837
ENSG00000006015	6.3953760156366775	4.709375627396076	6.458482367966989	6.3675592640588095	5.015927963167394	4.899192172879275	6.36372833033773	6.370105545208829	5.1108785680022075	6.099257904443691	6.426026851582695	4.927069550792469	5.063796960094915	6.038821278969804	6.147532531235593	5.24021726333018	6.301102008022311	5.7899171363992155	4.881187010017401	5.867865487180154	5.7309594539676745	4.831386038553819	5.638209846726373	5.593484219803687	5.853052327547847	5.257868439113862	5.331864763957677	5.8770665225285	4.965386249602129	5.898230739996253	5.456492833099036	4.964076163946535	6.038821278969804	6.16294884785432	5.16374859972044	5.227288433885537	5.775919406489098	5.828494569446016	5.075357581401862	5.716423648759142	5.782288140011428	4.7315807757253	5.479079752588442	5.683443379856483	5.7283444207761125	5.119870333811125	5.35526706741072	5.7962685432078045	3.886866465452927
ENSG00000006016	1.4502442711625025	3.465899268577453	1.7521595826624219	1.323423253171688	2.2008592347194447	3.1325017497403658	1.1498203257549016	1.316650693745353	2.929421292695255	1.3888817414861578	1.0255478961549127	3.1911977786161234	3.2411933585927493	1.498903850281588	1.5662399188215417	3.302488124676445	2.184642050922817	1.813073618147482	2.895570269209031	1.43337335002453	1.6443007655374762	2.5756446068473813	1.1529610155213978	2.1551791674093215	1.318666692694139	2.524881424601366	1.7331421852492017	1.7344392187227784	2.967845482982207	1.7414861904821946	1.655460890977937	3.070971659743831	1.88197318418964	1.7634361961886091	2.76228644280796	3.1399204393031073	1.143638770854566	1.8402579648819206	2.832920882644803	1.7075904428309203	1.60166035195004	2.5154416047600554	3.5030971633368444	1.2675634984405884	1.1048309794073867	2.858691730202084	1.3370746225398857	1.0631934991529879	3.426975822174209
ENSG00000006025	3.3840261925096424	0.8383095168885655	3.51115866971216	3.0054888125798627	2.4553014303185545	0.8725894896292372	2.9835923449655457	4.710982012011155	2.087218444318069	4.7680392434531695	3.9913899695298443	1.9179730412445528	1.1711229843169466	3.547915980665534	2.9560935249458997	1.7172015664931284	3.5095609888833685	3.6022349158991283	2.620941900249288	3.4253902020136944	3.7984114433401066	2.34168132470422	4.00097172381935	2.3011082752520404	4.094056028131554	2.353753721478235	4.05888291123271	3.3955627433695943	2.323360432410625	3.360756951699336	3.1106772579607607	2.496557392189212	3.493439590561765	4.456112175828707	3.923537181129372	2.750769415136681	4.09274594996469	2.8599494034972226	1.4251262013966328	3.0286702891453	3.378750352665996	1.9086921790098395	1.7763530673714356	2.3381874629426327	3.263561058399494	2.2526502958982837	3.142947033511946	3.563744714778851	1.830464128973294
ENSG00000006062	3.9905478274124206	5.098725079117867	3.7546070032466625	4.145256747648758	3.791942740708857	5.5315076353852835	3.993898891362248	3.8914780874945047	5.016468790087413	3.701652769140241	4.241434045097961	4.9427303069931146	3.8065426217999176	3.797333117228548	4.239541212458805	3.73011916840631	3.5857630685994435	3.9243242352460364	4.370689868129516	3.742679641170857	3.940287269502753	4.405650593152619	3.6476944191091203	3.6447130658404423	4.081902756955796	4.308500433047794	3.2045068261376906	4.11502393760766	4.175889232470154	4.026679612795668	3.9273183082734864	4.009202158401811	3.9176906500607207	4.124538415381942	3.9307506932121488	4.457050042955253	3.866267814587943	3.990137831342864	4.049111674134646	3.552829219829828	3.9472284767660044	4.056602823331507	4.310507643961196	3.5937776792153873	3.896502372064971	3.854119280213895	3.747074890359024	3.970290126852219	5.309626645415289
ENSG00000006125	5.018754552527542	4.685062003828457	5.034756462327266	5.031699116429495	5.427486317850494	4.843903173321262	5.064903683849692	4.694994815276144	4.625929230214366	4.678799091613491	4.945531326124434	5.145029759185748	4.849906613820175	4.9999769273029004	4.816047992401618	5.529825753054969	4.795188358907917	4.948494442428494	5.772242475376726	4.898686762005186	4.930679137022951	5.693857334237766	5.025473247700841	5.324586850047921	4.47622238325989	5.033549234530047	4.917890030935063	5.040037518156944	5.6251358909319515	4.882244467182923	5.029556234261329	5.541958899010707	5.056598488361814	4.777274012643495	5.310213681067513	5.4586653531122415	5.066763050724053	4.646229026562193	5.69548228228452	5.003348300076472	4.864612807512932	5.792787742944755	4.65935353528291	5.129337975709221	4.7663776841742225	5.428163842131273	4.931159001063089	5.176009112590723	5.183069176820867
ENSG00000006194	3.922528927165529	5.806213119745664	3.815503501264006	4.095884137789289	4.143953966206641	5.8602968849122075	3.988630871483791	3.5483112568594772	5.572217252463148	3.181122511374651	3.544826340683018	5.7399284284000585	6.056141926132215	3.9577866228086847	3.746625546204902	5.311493107165532	3.420916896582648	3.7727498059390148	5.339766323447033	3.8017955059363095	3.888134388352869	5.315450228946332	3.7521452438018468	4.068923830760257	3.178866414438345	4.911932527817277	3.223425518066284	4.091939143549649	5.136146702756543	3.6784291091315353	3.8956569399798324	5.306382520783906	3.9528771151953093	3.1653212972556473	4.823290504089294	5.241459170382609	3.6901551161390325	3.8561913924805933	5.412511733539006	3.633867547590472	3.685270705036632	5.451233645178898	6.299719179789879	3.982292126719765	3.836856607831266	5.236890698364103	3.497913585935316	4.059785508074273	5.448453633908423
ENSG00000006282	4.18884212229754	3.5171627832970995	3.6729400942416337	3.0816883742957573	2.696334212832272	2.5710192285756506	3.105592336787038	4.164678711074949	3.6701750692224393	3.8516487191284776	3.978734188425629	3.727027233675378	2.800435686667245	4.223072994621768	4.0509917911176965	3.4910064417103164	4.215391271353856	3.9905478274124206	3.4181706303788486	3.769129928627408	2.151217639853394	1.7289632160593627	2.425654707169096	2.91968791168926	2.931804453666533	3.2643132583018173	3.1955674477261615	3.7361863284234342	3.817202886704803	3.6119304279600186	3.259905839796061	2.9549373969827912	3.2496257670749396	2.4625164314325487	3.094267272583334	2.035253943145737	2.175709440567873	3.974734710772671	3.459279536163107	3.95608308116529	3.2082058394062023	2.72339025757741	3.1179662639170096	2.750769415136681	3.231439727442974	3.0772207101207045	3.210164140229378	3.7047858934934075	2.7400696478709428
ENSG00000006327	1.998917678918494	4.705112794854809	3.0143127201015574	2.488189900692971	3.7873270562120553	4.727269787429574	2.8558790215840246	3.5960677684425204	5.377118269823813	3.651759143356879	2.7816133586751426	5.256682019685485	5.10411629977159	3.5794750227761223	2.247756702532339	5.538870273665542	4.7104909763468195	3.263908170982301	5.761465087929666	3.5403447219853117	2.1697998681516975	5.648451005627838	3.1951098471972514	3.23313925855579	3.3542738413606457	5.834759045915317	4.5615686200622445	4.762724673716892	6.16294884785432	3.6677199601602264	3.4437550785645445	5.788947127045948	3.9389862745096362	3.7020840623253854	1.7990547499615814	6.201519416506767	3.94109259039756	3.6488289246227414	5.302927339894666	2.998893651142315	5.400612264395073	5.546409395621863	3.575343062859086	4.631539954360443	2.996338372831135	6.325029805721003	3.5786436104110524	2.3371081574058037	4.971494054495096
ENSG00000006451	4.3976293041122085	4.97223515146798	4.5656250695044855	4.488029449476865	5.896254394217677	6.069030710411491	4.65935353528291	4.493164441152905	5.620522501992793	4.986678398450968	4.507688322619615	5.843455979678091	5.833959653585236	4.581167847081555	4.314054569066071	6.463830814250944	4.7706887901495945	4.867424110396828	6.734127271735272	5.078537212248994	4.415324219685071	6.7062314836367305	4.506647426597798	5.703080391254004	5.10411629977159	6.256051006501383	5.178247561373136	4.734003439242725	6.254989512214319	4.937584876673804	4.506647426597798	6.455647058409808	4.612192545098714	4.613596478444529	5.6800717935991125	6.1261288791342405	5.054752222629058	4.420209917776772	6.312334238982406	4.527275709266308	4.776187766020288	6.479312934866425	5.664687429632114	5.26986280816532	4.885372572387169	6.21384923260463	5.1517989800906125	4.419643051551685	6.672883925184924
ENSG00000006459	4.6934474902238765	4.124794554351761	4.442349062383372	4.669718013570862	4.000616726371955	4.735633722117262	4.354041871692785	4.351289651963785	3.8897982851084016	4.193727378257586	4.289606233005564	4.239541212458805	3.66210706876969	4.4849130660530765	4.308500433047794	5.100464133233444	4.518373201285267	4.858306125758246	5.001737303826857	4.62488709290161	4.7098760684071905	5.381972154527657	4.4731628335175255	3.8931365162088203	3.8810363476958503	4.588728625284529	4.2726799480975055	4.282481596999685	4.9895439447520955	3.86838977514616	4.544515812392159	4.942182783036978	4.156849136793276	4.503705099239256	3.40387103189128	4.490333726437162	4.54662377601131	4.281573093293327	4.689243898928761	4.408412700268102	4.38152272947731	5.095588397194677	3.1403789743471147	4.550259875685754	4.472531668378515	4.665035948128487	4.362172880862645	4.508682614404951	4.343854301668417
ENSG00000006530	3.1727795446621703	3.6238132813619917	3.015958475852296	2.7925724636587423	2.4913062395667738	4.088438784641082	3.001340129043195	2.7971485713660464	4.039849121746272	2.9532237649767947	2.9872710130213447	3.907530519934986	2.7472309954750704	2.9744233000512454	2.7302653105312893	3.4457711625001233	2.7283552577782477	3.0084128025979067	2.8643249708142724	3.0986820433677824	2.8582569439081653	3.180697524413704	3.1748034255805115	2.895570269209031	2.6451318958526446	2.911798339798774	2.6310427046931273	2.6804523759509467	2.7056350650768124	3.001340129043195	2.90893780708096	2.8290812388463644	2.7925724636587423	2.7581704684711914	2.572172683132304	2.6370610390768916	3.0653622808711045	2.830986664768142	3.1293950659496343	2.8722163893206116	2.6047053411125827	2.7881915251405887	3.7916071546357197	2.6623850265473257	2.9755587628981037	2.7135739895931468	2.9006375493233394	2.9711300505991414	3.5367603691528022
ENSG00000006534	2.351997208254465	2.4412730217329863	1.5158119724335863	2.9840415858904543	3.1610810711582933	2.6358070977387413	2.6160167182113025	3.6326818702106394	2.473068911925765	2.268941999429978	3.4640530353893455	2.77198574321073	1.5198096648936843	2.3219048135618925	4.475296265328481	2.683286845564598	2.582443979527251	3.4983217738835948	2.5057469418985203	1.7738528094364878	3.856618912539694	2.854396105458477	2.249422139271843	3.331719321163063	4.20722766684549	3.0542601952791046	2.858691730202084	2.6201291050765843	3.061930859349314	1.9973452631516533	3.3481456967123377	2.775180776754554	2.51298600385673	3.929907746530253	1.7746886806947129	2.723841500762769	2.573622976801837	4.063500150710886	2.974813119682253	2.7043289426182926	3.84421411002625	2.9520965880664214	1.2017773917319008	2.3681241777761386	3.6933736911747945	3.175730555969168	2.5656482082817726	2.5644810830229345	1.4380607866762491
ENSG00000006555	2.336342147572397	0.6717090105669531	1.7698295172366207	1.886626460161188	0.9289245860050098	0.6931842760170979	1.9224829034609174	1.8325009551459202	0.7252341474119125	1.7592617955190974	1.8668380607356003	0.5714154600524594	0.8160782191480356	1.5189433091834939	1.5816378340223614	0.5067905804976981	1.1631765588262595	1.6421316197508131	0.7483717268955253	1.6060078074302564	2.105276868183983	0.975673160882277	1.6407723405595438	0.8710406602827034	1.8950204347692703	0.6099345046731471	1.60166035195004	1.4071513874003947	0.638714465557932	1.5284956694055662	1.4561342396826178	0.563902026702446	1.7289632160593627	2.0533402818003994	1.542350414258379	0.6308943458195214	1.8029635030923568	1.7418742780918648	0.9059742064785274	1.8266073453562075	1.3912003363634247	0.519500433789075	0.7229564745546156	1.2288088054550532	1.604759054658674	0.574899131808508	1.4880689431318268	1.8410598371654074	0.8803998732091942
ENSG00000006576	2.585348417171161	2.484923235687745	2.3611629543144304	2.345024885722373	2.121150820002149	2.5097727071265163	2.098095579141416	2.5808068873232566	2.612097906177603	2.184642050922817	2.6447364064712198	2.8278010754828555	3.3891462343362724	2.4024936014967135	2.9792058050510897	2.6554029933137118	2.364730397793186	2.4948009753929696	2.9248739678803823	2.5904265551529626	2.999293879058956	3.0576314238229645	2.6012460729130495	1.8921420688192365	3.2318495921361667	3.7458270224403796	2.8738739799128483	2.5553933586440367	3.3868155169194054	2.388587488532963	2.6808399605433904	3.0743468945332646	2.583612997035546	2.4581007681538116	2.141731862747902	2.7910163907069614	2.3760075832089314	3.017223039203769	3.2343765702505722	2.8505566752651457	2.838278605273522	3.3863715750666774	3.771839397287313	2.4443673446075986	2.581971751205166	2.8673535008378934	2.1738148407959006	2.921246149994101	2.6152520662263083
ENSG00000006607	2.131882793851459	3.9658419460503866	2.247308078698007	2.296166838059778	2.988983432034554	3.856618912539694	2.5936472159192236	1.949421959136293	3.6541617768148082	1.9833611976154617	2.0507213277915493	3.9130060523570616	3.5059411054403213	2.604333616472638	2.3568274807966567	4.1106980533855735	2.8873927691347907	1.7568648911980136	3.936738341079661	2.0075405824517487	2.13269047458069	3.8615379856457017	2.112300805954461	2.9217301599725314	2.1899898451397704	4.041176143428365	2.5480971754640733	1.9320988661292817	3.3900174486132473	1.7652149301565667	2.2102132448098004	3.6367180963072108	2.5240842327269055	2.34915226817735	2.467404495313508	3.7508371419082045	1.9027999947289929	1.8993137276226055	4.137069010384314	2.2012866747468545	2.76228644280796	4.469126234651773	3.0596774366138555	3.0283265332799236	2.5388431904678974	4.068043463215135	2.2748487655160563	2.9155282867677728	4.214499010713536
ENSG00000006625	2.5041046835011316	3.859187613533274	2.4869984881702774	2.628268550969648	2.117422857731867	3.8654574578822265	2.4930635721290306	2.6141130141603264	4.330588065715509	2.6979556012460173	2.7472309954750704	3.698756027038667	3.655826587090911	2.2644625149383444	2.695125678000185	3.6864750401696273	2.1503392161334207	2.8241197754862895	3.891264060768232	2.702850810995029	2.6430731879754243	3.3305325861709005	2.481319509065804	2.430772701785638	2.4804706780189014	2.8016261260458615	2.4111183666831293	2.632163226186396	3.64196179120307	2.6060631451521186	2.434759400146584	3.8619125616504264	2.64873097517772	2.4230576597184847	1.978720300765537	3.594499840675816	2.496997308763063	2.3975950800651677	3.7735444299177296	2.8482246277376553	2.4123083053858423	3.4384243045343665	4.05888291123271	2.3956417834570125	2.3627451251925793	3.3887291263582955	2.608479161182571	2.877482782281548	4.552413961904507
ENSG00000006634	3.5654286078867408	4.1655792194610894	3.3868155169194054	3.385572010806123	3.777587732630194	4.249478953308378	3.4751337885455853	3.2826582874358685	4.38152272947731	3.9012643494936943	3.007994806868038	4.133402107354596	4.159836441058792	3.474327391332496	3.115944401968536	4.119118686875357	3.302488124676445	3.070971659743831	3.95608308116529	3.571919463245557	3.0432363271737497	3.8561913924805933	3.5628521217712574	3.582340402012941	3.341108059817648	3.7836747051182646	3.2975821888701415	2.9460281819382357	3.8914780874945047	3.487293520114848	3.201411274774296	4.109353348041628	2.9122454907202444	2.9588867713195905	3.9082859402298786	3.947683298242513	3.534062310601196	2.691803424473437	3.925643260438442	3.0476655052928847	2.9560935249458997	4.011839289662372	4.465278101072244	2.7867008602277688	2.8595096952863606	4.3135774309128045	3.2064774291766764	2.793263023570363	3.7036997216398477
ENSG00000006638	1.6238935710414557	1.0573070064640266	1.4426124801588005	1.4601106312998822	1.5081908435406308	0.7809250270349222	1.8008353558548045	1.7003129817160543	0.7809250270349222	1.7389443355089895	1.6064828249867869	1.1947378106834001	0.7252341474119125	1.375038231656716	1.4539109514793802	0.9353778097186136	1.592950133959635	0.7622204647555058	0.7602316771298943	0.7613427663963203	1.09034215461862	0.9408219945119397	0.6479419408063746	1.429202517473463	1.681444105972681	2.25020321054855	1.9647437025920682	0.9661404051101038	0.8863347741705115	0.9236998306888975	0.9266796623232002	0.7650662853077446	0.8849471577387708	2.168599313294297	0.27700316307495604	0.8826997856208674	1.6485802603264976	1.6430001404657473	1.5469242301984953	1.7694021625583738	1.6894192375882933	1.886626460161188	0.17611651188148678	2.5664263008480126	2.025661455144835	2.3889931341252866	1.9137371396299916	1.5741019831210163	0.9309812664229099
ENSG00000006652	4.256869984389297	5.584205417614762	4.588728625284529	4.13938289773672	4.8753998670335665	5.620522501992793	4.392027170757278	4.202724617533549	5.435356111982911	4.609187488965831	4.095884137789289	5.674603048986931	5.69548228228452	4.738497220018018	4.273158221287302	5.284420975923233	5.541958899010707	4.077833108218586	5.017538439266275	4.772804494975192	4.161171530303234	5.141737191305761	4.4829016069944	5.184253453114605	4.491752952845346	5.287829908581122	4.841572561287552	4.311391987358387	5.121115625279477	4.599762411441452	4.177162879700162	5.147680286901678	4.332538896848763	4.398975677925887	4.3247902764714965	5.217168017089891	4.510882821986266	4.276425797589029	5.262605378954874	4.586640248986738	4.576070476624663	4.96057589667142	5.746162359282132	4.769074218279317	4.151699830413562	5.3338377531588606	4.5233337880320965	3.7064956659406953	5.120444322770802
ENSG00000006695	2.153172782727076	4.152666527557644	2.0416143021637994	2.4260324574946712	2.6734358396539677	3.5711215275956962	2.190376854610745	2.66810328039372	3.7396033133134625	2.5518762513413393	2.170153425788391	3.609980174525864	3.6792785082896273	2.1369861116532705	2.5114435560864816	3.3444273677838567	2.1454031780241016	2.318154108010784	3.682832361705713	2.359963559499448	2.43637777371245	3.159429024496017	2.3322912586933575	2.374751995232427	2.5110153431664846	2.866514120155795	2.1548389766139757	2.51298600385673	2.991707342090645	1.941843603116199	2.4714812291898967	3.2060925389482025	2.188412313047364	2.052134656188014	2.761052524154231	3.1943413972996737	2.0037348885456487	2.195699890859048	3.306469610162453	1.9701287691322609	2.117849217819832	3.0538090667505267	3.4832191819421894	2.1544219810382104	1.7340088179391762	3.451890539584006	1.9779694504430523	2.4467002853108526	3.8247838237750407
ENSG00000006712	4.81951035630324	5.400612264395073	4.840372393009614	5.021739636103127	5.691734871937016	5.6000023990692265	5.091896800701778	4.802716148537763	5.436879285533857	4.828767958790479	4.782049470581577	4.883332348099784	6.128687024434176	4.947928526959088	4.733491520926584	4.790260093212681	5.3352124875356015	5.021739636103127	4.684548919156166	5.08215768434581	4.946169390959886	4.647812965174949	5.220753986988654	5.535138824612463	4.736561689100777	4.480178493367793	5.068657871902693	5.044535210262873	4.918488663056082	5.163022988493616	5.253656308451668	4.861218302975437	5.043980238825965	4.801046331172966	5.7153621435883695	4.827617457553286	5.08215768434581	4.9617554122303416	4.649955440166215	5.131120978776048	4.9670541572170945	4.8533814330073675	6.022017367478378	4.981775172147511	4.881187010017401	4.660434728905781	5.362635867450213	4.805706145712446	4.70831011212202
ENSG00000006715	2.9711300505991414	2.3832043832689696	2.766690831076961	3.3725961996163867	3.4589331984238596	2.8282273917500778	3.3737975180351674	3.414942394960084	2.9792058050510897	3.3469351483561414	3.075528839276728	2.563724476027439	1.9472717556128356	3.155753136892793	3.4237879045023574	3.614769882995662	3.5772065342742363	3.1325017497403658	2.584911746194022	3.114266624700674	3.3567699913697884	2.8274389373635707	3.2130825536729284	3.4534616732314425	3.0989932620608585	2.1074016778628355	2.884477734490244	2.7992535705918296	2.883701270413281	2.773544161013464	3.0256306085579796	2.8187803600240304	2.8611357676034106	3.556902770372879	3.7243290521991974	2.79177787823085	3.10187843266751	3.2995067820308517	2.787054393021877	3.261143917919609	3.3836865944932595	2.705228710994204	2.622143786000492	2.8972597620013305	2.910152713756269	2.1074016778628355	3.173170257071819	3.342383930115436	2.8237027920073987
ENSG00000006744	4.104483602629766	3.7911624798775714	3.8824971902667995	3.843788020109643	2.9306121779913945	3.514388837314265	3.909517020125432	4.016843674730279	3.9775467053657256	3.608358185052425	3.7667955134677715	3.7305522653511782	3.626599808955223	3.6014472843804732	3.7890371202943376	3.7643440733514395	3.1270359170920665	3.9453160348937257	4.066678054630211	3.573192367283295	3.925643260438442	3.518339169840575	3.895202430698807	3.080502555092121	3.890163878955653	3.0251766219781593	3.5831534012914124	3.833609643698747	3.35710576958042	3.6844916051228327	3.8897982851084016	3.7898998291953077	3.8889854800594805	3.5857630685994435	3.95202123005643	4.040685066786553	3.7340940027621783	3.903874853411206	4.012253859132836	3.869810068760528	3.6792785082896273	3.4910064417103164	3.598133734106868	3.087229178948845	3.6725774242975584	3.7571400977300597	3.4682220038786173	3.709088084492227	4.328207741062633
ENSG00000006747	0.7725497702450335	1.9925062796834954	1.5473614683469434	0.8039168750971446	2.8145011646690423	3.8478997610324535	1.894228222667563	0.2177265898964359	1.1942911314047273	0.6617610974088658	0.43928437431856937	2.0306489451827505	3.8356859429642127	1.6397310016544957	0.9250978172580029	0.9473137421889085	2.026408206743264	0.3369675882537023	1.0002595486063115	0.5700684147195964	0.8066917118499387	1.112457534211224	2.229873520222361	3.7115983381952193	0.5624273168143892	1.5158119724335863	1.7768231947095736	0.7772287896687546	0.9615672665718639	1.4441529147102532	0.025608249935927578	0.8237156219140959	1.2186402063624469	0.4526550142652515	1.821042988860899	1.0326990305470343	0.6989258482123634	0.3882368994216394	0.5968072182231446	2.1207040352698314	1.1053128031381234	0.71866118602901	2.878684206748679	2.6742191364329817	0.10234754471818157	1.1744930225027377	1.5645376063350556	0.280907608138707	0.9386100006232164
ENSG00000006756	2.546106170319777	1.6462445819791989	2.4853034148895996	2.0449488373809865	2.2660786786752167	1.7218369477360513	1.9683850632630142	2.123212398415364	1.2618352802898698	1.8067155088737392	2.4080303341921545	1.0266143591952797	1.5312264882437951	1.9115563563555926	3.263561058399494	2.0842726078930234	2.2931402424005793	1.970936531874621	1.5741019831210163	1.861021164081376	2.0660460905134923	0.8835173883857944	1.61369490136702	2.0598804604316174	2.577616423954958	1.7834479028835784	2.212174410468457	2.497750856893414	1.6691229241830807	2.087218444318069	2.0180713384591127	1.4758895476137932	1.9392014611836104	2.536953425622092	1.3398878316616838	1.596074178024346	2.4487310309763903	2.535904648148027	1.9236033601558664	2.3060047580920426	2.445117377593596	1.6567559878824567	1.4507635014271651	2.299890364456379	2.659606707054928	1.737095176306968	2.3956417834570125	1.7201437576134082	0.9479463196570739
ENSG00000006757	1.681444105972681	0.35336485696595227	1.4786198221425917	1.4048480510971901	1.7172015664931284	1.147750352033525	1.7566539469814177	1.0489736431682912	0.36645276550761163	0.9045525771830717	0.7689030070190811	0.4028921941574627	0.664124607383297	0.5578967956667964	1.8418345911431677	1.5322786219171907	1.5113994753758737	1.408041047151251	0.32596716305251155	1.5372307665518714	1.2052058494987536	0.5667828598155599	1.3443851738137869	0.9553821580480468	1.5153622950344914	0.6171640157148934	0.856027666991921	1.188465766161932	0.9097863541467905	0.8450048735564196	0.9887234966845976	0.5997943654337946	0.7717536081084371	1.7102161481320763	0.7000654741144668	0.4004745091845158	1.2035008627318071	0.9737621905144319	0.24321445211349763	0.9221085252755395	0.8609064930462261	0.7146038887106311	0.8109385430677803	1.408974368114236	0.9024527456894594	0.40538819698058526	1.5541283195181814	1.0988658803470965	0.939471450344141
ENSG00000006831	3.991827881264281	4.517818068791866	3.9489156652484163	4.109353348041628	4.4614425959984985	4.62488709290161	4.035860372285768	4.072135904665213	4.411112955145985	4.04030945005377	3.94153498934439	4.463797516265412	4.439886440896261	3.9229833953721713	4.087549034296176	4.654585600355375	4.153586404242514	4.0362568904283185	4.342954235014016	4.028543931853245	4.2194828832342095	4.358272620173807	4.260193736176185	4.203588108262001	4.314463804967653	4.357734486065072	4.328769036210139	4.0512495942090005	4.398563575358665	3.970290126852219	4.242850024582198	4.32094198706205	3.9779622695690158	4.234023435775811	4.407528908030805	4.234023435775811	4.062623153255335	4.132497088559839	4.665487132350873	4.031640395812223	4.256388648148919	4.738045884878337	4.803140457139475	4.277893755780141	4.11195054766545	4.635117881569486	4.044813065853058	4.579739317445887	4.42410607129779
ENSG00000007038	0.519500433789075	2.721806031279188	0.736535870130828	1.5229069492908855	1.5109114464007993	1.6270581361698184	1.1849248461061515	1.1783621194746332	1.630439780492454	0.753398216103345	2.4821188061856283	3.3511669658163568	2.163547035995686	2.342569413739323	2.0709958125751036	2.3705959520331032	1.9299784223009226	1.0460074238563644	2.585348417171161	1.8368404931297677	0.41840692847968114	0.5498918447212723	0.3748952051751159	1.7418742780918648	1.6004958916115255	1.7621279970078867	1.3854781923429584	1.1048309794073867	1.7938129532949794	1.75971334084098	0.6957675251832762	1.7568648911980136	0.4466171735566803	1.591996943089222	1.4186459261804585	2.2799654522633657	0.9942475115318009	0.07731983489612054	1.2529806284129523	0.4082604810242225	1.7926457681631964	2.151217639853394	2.5964321103082555	1.4447005819725347	0.8145304225841915	1.5715674599206746	0.9685810494701951	1.2981917388311228	2.217594644358319
ENSG00000007047	3.727404237134212	2.2854317252645138	3.795104912952108	3.5022980245566737	4.123156799963782	2.6676721687465843	3.6010640890651815	3.8797143180378084	2.3820784789782863	3.7911624798775714	3.7815112271223366	2.6438799742451446	3.3546802066794235	3.849889104154581	3.9358253210461047	3.123693117967798	4.175671043868319	3.4542674137659994	2.7039643760576286	3.5748408242313205	3.761804317382016	3.2975821888701415	4.109353348041628	4.191480285776063	4.015504915672863	3.306469610162453	4.301074438345556	3.9607413694240416	3.111525369824212	3.9163498105880126	4.130314680088315	2.839093694863053	4.094056028131554	3.7508371419082045	3.30039430323526	2.9711300505991414	4.097614679630802	4.1017299061486	3.2383719172180285	4.082817113011134	4.068443290685568	3.0867648040416724	2.416298139613846	4.4580599564531385	3.9848510321130064	3.140694109618537	4.4442056350381485	3.6872875466409507	3.0416769467523777
ENSG00000007080	5.470470545301442	5.014063629598369	5.33795537491293	5.452089877827866	5.074727343836321	4.95524979567573	5.344542698634854	5.437493601236621	5.147680286901678	5.238753296999028	5.4864622244500625	4.680289106568955	5.144403647117765	5.290620851955531	5.590603633786516	4.895859104023223	4.977630294648569	5.4042775067279525	5.094821008904536	5.304314113724981	5.423207121571655	4.712580568210209	5.428924741085399	5.024237621790773	5.402880245810601	4.696640246480716	5.339766323447033	5.535138824612463	4.71877393466042	5.3854674120320984	5.1131649317207994	4.704665374669634	5.276885356225029	5.391725540475026	5.302323746514033	5.017538439266275	5.263260472224249	5.394326972416414	5.16994810323676	5.206720323339362	5.14053941355513	4.626505560755494	5.547851098591091	4.883332348099784	5.306953477722012	5.013333950316913	5.217168017089891	5.088208955926285	5.6769635734589725
ENSG00000007129	3.145025370150366	1.774253046071373	3.357534576259952	2.783654329090589	1.1367205528271738	1.5109114464007993	2.785493153780737	2.6051593552310717	1.7676321592414515	2.7130847090859933	3.0183272445155795	0.8734508485748285	2.230273641547484	2.899509589036561	2.9180944928812034	1.8477894845880587	2.93670592130159	2.677274511798732	1.861021164081376	2.9413270188904987	3.109104550347752	2.1474536874406334	3.658750593133737	1.2493446187103532	3.1386959705238855	1.9287759801252014	3.291371820511118	2.877953028241635	1.969751583728729	3.532129150057489	3.162238317855197	1.673541925138066	3.5564906069366766	3.269171866106048	3.0212001981995784	1.949421959136293	3.403486511020519	3.3887291263582955	1.2573679513722271	3.1355910071678084	3.786973897635345	1.3869643325044754	3.236365293631248	3.2959230585074533	3.1674309133188747	0.8093605868125856	3.17403238569744	3.349361308589792	1.6339051240822122
ENSG00000007168	5.793645815764099	5.787161066055793	5.6686741770592395	5.735550369591099	6.718240718160988	5.804463858863084	5.75678088342973	6.029254244517157	6.02098124576659	5.910336263175382	5.5101304985715185	5.862151412523355	5.913219741405988	6.158362038093871	5.409747555558389	6.221678739701934	6.055104804836315	5.787161066055793	5.709640545453171	6.023032626912481	5.922932084846154	6.0109822461869395	5.921165176442251	6.695266399789279	5.441121695492661	6.178686485534138	5.905559236755541	5.7283444207761125	6.267399105983342	5.2183893800902466	5.900010287222913	6.1938475628891245	5.736385031295327	5.569507979678142	6.009733526580393	5.958462258786179	5.713615416723031	5.849744285677984	6.200064438269527	6.117112969335447	6.129753230604105	6.055104804836315	5.580296466824828	5.861286770658951	5.581949794047463	6.396737083018012	5.9287751489011304	5.743355872821609	5.4932950391037165
ENSG00000007202	3.956938200113169	4.1158127192436424	4.246245249865058	4.630165376948398	3.9725278706942238	4.139955675673227	4.152666527557644	4.650995057496437	4.390164099569797	4.119986825596813	4.130314680088315	4.386482525999596	3.389591307246837	4.366401144563966	4.6371201322456885	3.8675376831676047	3.693797410324099	4.429625940494353	4.416308181929013	3.7309131156896993	4.5882955869929924	3.849889104154581	3.9960736608810485	3.936738341079661	4.688092133767594	3.683747085883049	3.90341526996337	4.403590406312361	3.9826702710217172	3.4656976109906226	4.309507918510372	4.129924853238857	3.952236025645468	4.136245439041535	4.347045156790009	4.282481596999685	3.7396033133134625	4.077032665986701	3.5775584440896084	3.9539563887772484	4.335986962145417	3.7450521078222945	3.9008051645621453	3.409166210979503	4.4500498287073755	4.06576709194149	4.149987747821989	4.265110542405494	4.6403560993592725
ENSG00000007237	5.174798977400897	3.930348114482314	5.538099563879439	6.05090810079561	6.799311160258408	4.279309889824128	6.091935079353721	4.80157028717871	4.251855849248153	5.153062978798373	5.292669999538263	4.803140457139475	3.470019777047625	5.909431954599891	5.921165176442251	4.338808693543335	6.252713048484387	4.618536997797744	4.019519477554021	4.60443447578426	5.327742622192255	4.262909608493918	5.3584497701178595	7.426786592907229	5.082730177680806	4.532742257815835	5.320694593859938	5.06022849778932	4.590545486666798	5.357215854082352	5.290620851955531	4.0717561086442124	5.708856299851019	5.184253453114605	5.558792207992609	4.195135653336087	5.5626875120657155	5.631542236811967	4.27176034313183	6.207647988455613	5.466667325484815	4.141694682488176	3.8281132310949912	5.557989078268144	5.4979891472206175	4.483970326522307	5.778601969109888	4.55398594762729	3.082082968771288
ENSG00000007255	4.6170950437761205	3.9480774036705704	4.9394288587711435	4.664486019430323	3.7087092925329213	3.89693045680584	4.282054680237251	4.168735309155404	3.629889138851495	4.318255300915099	4.432998433901673	3.3567699913697884	3.8081552543321635	4.144841514335188	4.662400330544688	3.799559713785587	4.6068974838363514	4.0765863401471885	3.366743916744986	4.836542843608952	4.251382862643562	3.4388490081589094	4.337879873741458	3.693797410324099	3.5964397811515263	3.6488289246227414	3.8944338493290473	4.3024072963440645	3.6463854203432122	4.684548919156166	4.373487111423907	3.698756027038667	4.415324219685071	4.000616726371955	3.866267814587943	3.3946610762326435	4.362172880862645	4.191924334971025	3.108335004008456	4.108434341895044	4.107557908673642	3.4723659489321768	3.9243242352460364	4.40969974299276	3.7383353978710896	3.0224206107840104	4.122181002787386	4.446596231408287	2.562853198958883
ENSG00000007264	4.941004186416901	6.13867349102672	5.0055961507057445	4.99623586542105	2.689599816762874	6.729436409068494	5.102973168862835	5.121648899888702	5.454222964034491	5.329022895449902	5.356484526027346	6.715229838002845	5.883631836351566	5.1131649317207994	4.13110903211477	6.542820075966942	4.3630863339252945	4.364524506450398	6.542820075966942	4.747710897111734	5.049382541874967	6.97860207978635	5.229722194674079	3.0816883742957573	4.614130167228515	7.339571198092096	4.713650967098156	4.612192545098714	6.530299622415496	4.936885837254339	3.9258404285989847	6.103729241556285	4.226825225480791	4.874878096774096	4.303373699648924	6.618505459131153	4.993980828420846	3.795104912952108	6.928966793743556	4.055722642363007	3.932894618900411	6.68336935627028	5.361136484751762	4.623273464517887	3.718355823431699	6.283539094722569	3.5707355476751634	4.615159093708613	6.649278751486243
ENSG00000007312	5.291385032081526	1.8292188073702493	5.134214818168796	5.941334108239714	3.3702644345815274	0.6750354367326936	5.7513039246637465	5.291385032081526	1.8972471463650986	5.155481705312653	6.513610011573026	0.8774084248941745	0.8965375998407802	5.893057952702756	5.051762802179495	1.1583858525290003	4.0199569560280555	3.9285544396431598	2.3713960668086367	3.243712071009122	5.031699116429495	0.7156200390476658	4.593252462140188	3.2871315746185714	3.2984609175525272	1.736138523151807	2.82499376125502	4.884865790725065	1.3701003161949972	4.573115005064505	4.536291195928966	1.4847861101331064	4.445139324539807	6.168924610063619	3.5794750227761223	1.1004032710118885	5.8488038013606145	4.702527231739369	1.4776142492250135	4.320548954937537	4.236866093513879	1.213027838979992	1.5100177295032238	3.9661951057115914	4.712149919847847	1.1680961524376212	4.414221642054405	6.534391097546438	0.6185829649972281
ENSG00000007341	1.4587785806339475	2.7577420087860016	2.1030742922626278	1.797778630178345	2.5373542503048956	2.4331460445289594	1.9337517606642598	2.1251757515254206	2.9872710130213447	2.687256012616872	1.7581333797788927	2.442369268946789	2.770788592391712	2.126666789919713	2.2949355236884523	2.419262831038403	2.594854605041922	2.321024260407033	2.5154416047600554	2.1441890512572854	1.4955137359768758	2.3816618463764243	1.9705123522251857	1.6275021499111415	2.2457001735903153	2.5546253007840214	2.177800977774036	1.505242248471236	2.618036892698533	1.8954834411634214	1.701195901222653	2.9524280032642123	1.5401155940274516	1.6430001404657473	2.040025343212827	2.3244149387114814	1.7021322269877428	1.930745276769296	2.3496267359932967	2.0364934044132155	2.180756720347464	2.1567780562667638	2.8152982266986655	2.2854317252645138	1.736138523151807	2.025661455144835	1.7892790663458784	1.5885547201206793	2.3690341180922805
ENSG00000007350	2.0100732695363956	3.8294608937283323	3.1878948704237544	2.2620695461542693	4.703584323106378	3.700568749800509	2.412700669464993	1.5349614920670034	2.832920882644803	1.2381899343123697	1.6189316867102772	4.006842384230928	3.929025678586704	2.2243131998696777	1.4044495646563275	4.243209609282194	3.5022980245566737	1.9444650401035424	5.183069176820867	3.0009137533498174	1.4808855533187169	4.542116784273135	2.244098595336441	4.849906613820175	1.8887145642023884	5.136146702756543	3.2864135786646123	2.1940944084970853	4.630165376948398	3.0706047899576743	1.197846672228997	5.1661499651626706	2.833333742139933	1.747148689525081	5.8095876028487545	3.7053693074068255	2.1292293169772125	0.8466760396683798	3.825223246237437	1.6643209106890997	2.733528397874429	5.968475731155123	3.7434471712329973	4.874177656363547	0.6270907299056505	3.621782295918852	1.0363819913137293	1.1523933787654832	2.3832043832689696
ENSG00000007376	3.857493088570534	2.4012873973254822	3.5264589854175696	3.7366428611360876	3.2984609175525272	2.395199662438764	3.813744780780776	4.08662668450784	3.1719336004863727	4.007287153467563	3.997404085662369	2.607287024995572	3.1202969472548032	3.621782295918852	4.517818068791866	2.591037229966159	3.5148103953312577	3.892772151083784	2.8152982266986655	3.5511795365284557	3.66210706876969	2.7992535705918296	3.4880597032513423	3.4408951257124856	4.390164099569797	3.257206047596337	3.655826587090911	4.040685066786553	2.5756446068473813	4.192815735931261	3.728507874247682	2.2556477647315254	3.580288100678801	4.169193489071613	4.657254354067858	3.3389989844359125	3.7200675765607607	4.145256747648758	2.8652214152021704	3.5678882717394975	3.799559713785587	2.511830327028433	3.9830833783517594	3.700568749800509	4.070293010301468	3.0243974555709117	3.684132708104534	3.4670144530456075	3.1610810711582933
ENSG00000007392	6.494692974404146	6.181877400972278	6.366272614857828	6.060397805361226	5.377118269823813	5.912286825685701	6.018949998759533	5.990650686371307	5.831440486889318	6.350190083555185	6.35655824857467	5.92573151711327	5.831440486889318	6.374322216964685	6.057067375833269	5.522734198354069	5.968475731155123	6.250197561827147	5.233728088620036	6.124981927002975	6.225273549793739	5.611066613948879	6.4220682795057975	5.266579067185571	5.909431954599891	5.364128233285939	5.610307011657039	6.12388302288806	5.697964096838058	6.392634383486019	6.165241732640946	5.764316802463229	6.109060294481199	6.1641107754267885	5.211918671774783	5.871678938959339	6.260983458366628	5.803545065624691	5.546409395621863	5.786071808560652	5.582718302389574	5.111986989156219	5.892068867108418	4.910779118402933	5.940339049047709	5.608809590480457	6.167696533285296	6.4112263172894	6.12388302288806
ENSG00000007402	2.414686091289993	1.0808648674355275	2.38400813267187	2.5080307242505433	1.8372730332257625	1.507804637378563	2.4804706780189014	2.1899898451397704	1.26908661708795	2.450867940755613	1.80628414205264	1.507352456820877	1.4619776690380508	1.9024192775940896	1.5465283074369014	1.7694021625583738	1.8996886693880937	2.0083991801352146	1.5889594475426752	2.011475327643347	2.106490738586087	1.3379809653814518	2.3081735395023273	1.9099039426102797	1.5768205433571834	1.4925029987643406	1.812644953779431	1.6691229241830807	1.2652151571954016	1.6830841558751948	1.9396017985577152	1.5007314809230872	1.805416084440499	2.3548155626189358	3.3166661246093927	1.5022185631585119	1.8690967378945331	1.3884359768471441	0.8210635801560995	1.1920981309768668	0.9179717012896591	1.0382482405991256	2.1027189874482173	1.1757196586449852	1.1859746889858367	1.2293307129893316	0.9797090192470916	1.6088012199517676	1.2008345429283938
ENSG00000007516	2.157184477991737	2.4431412521460913	2.0478111512264285	2.203473599724735	2.5385088527311765	1.3220818044409064	1.591996943089222	1.721406930824582	1.7990547499615814	2.1275183100804735	2.4751479702226185	2.100707203603715	2.203473599724735	3.232679775923688	2.5440432254128265	1.7825277977914094	2.3528268070469434	2.1858115844533716	2.188412313047364	2.5915301315626564	1.9279656669345913	1.7089889938144027	1.7034345843642034	2.3190132278691484	1.4974928968219627	1.1963023590441335	1.308440514057819	2.7715375468823393	2.4443673446075986	2.123694724479873	1.9667649205675601	1.343046357734415	1.9651239019786346	2.128410767421488	2.1287658494263173	1.4278561698869536	2.069724470825679	2.802888045547655	2.12595741593374	2.561621017044268	2.3820784789782863	1.9461364299657746	2.0944383125441894	2.069724470825679	1.675622815183325	1.124160563469466	1.213027838979992	1.7003129817160543	1.18374737694272
ENSG00000007520	4.756636011114905	3.293871282558551	4.687590005486949	4.742206994047717	4.323463041064701	3.269171866106048	4.6423976518391035	4.9023889244701895	3.8873144322531985	4.878961281026394	4.892602695188946	3.3352394860778847	3.8411501807776265	4.61174144504248	4.5942357771687785	3.568752723699463	4.397136130975611	4.644745464434073	4.279309889824128	4.589132387218952	4.620082540631598	3.802136538161188	4.576527828733363	4.621688824058927	4.674237473059302	4.40702437407277	4.524857831550338	4.876401189267697	3.769129928627408	4.947928526959088	4.41314231999069	3.707832887365926	4.690831278714204	4.605407121852385	4.728338471328706	3.9311498216658074	4.565019052620141	4.71649270053566	4.1158127192436424	4.603884856498517	4.331575753403705	3.4500395785010665	4.066220914281054	4.434035395776103	4.548714522841285	3.7073984371688646	4.523818309904911	4.4829016069944	4.490333726437162
ENSG00000007541	3.849430638240842	2.7960297827254057	3.622176224462045	3.3129952921804056	3.0408148166324316	4.278391732865082	3.3655033471838887	3.4446286663785717	2.396748857142415	3.4542674137659994	3.8478997610324535	2.5490328492770766	2.695458400047285	3.202220828230933	3.642353646936473	2.318154108010784	5.2030487655052005	3.6784291091315353	2.7614718461840786	3.2416131279729044	3.605891805057042	2.7181837733205305	3.2925387394297037	3.0555043505740045	4.0697791517073165	2.8607363776432093	3.43513327053331	3.555647883747257	2.4520108980446147	3.635906178852414	3.6505283923933862	2.569789049273314	3.6530015507696865	3.963712649419896	3.457851233724004	3.127480858811688	3.6160420042975	3.51115866971216	2.89869755379171	3.1290184905220744	3.5022980245566737	2.535904648148027	2.6422668564993947	3.3321265408973595	3.8706973690759825	2.8626719810950703	3.5364262431580897	3.7546070032466625	2.9775725817493726
ENSG00000007545	2.417508781334523	1.5594047627714795	2.3264198144854134	2.642679919581096	2.7747240234689428	1.829623833878629	2.9417125920790017	2.633336563939903	2.329709252966188	2.8856913400754385	2.6438799742451446	2.181191279836434	1.961691886355833	3.1987578594163244	2.4473053382702523	2.522394339713164	2.775180776754554	2.613743613492188	3.0516926877459283	2.4130935110931113	2.6636299954557603	2.517019471339152	2.6643728069124712	2.4786645225387707	2.4997047958307625	2.469053406131423	2.5553933586440367	2.737078777638709	2.6008482987839834	2.123212398415364	2.7540656339003395	2.329709252966188	2.5664263008480126	2.3900883744929162	3.1761283724709664	2.273613710102036	2.393615587376675	2.6620689459466917	2.324064444957259	2.7092429473630126	2.7118696434156138	2.6108167205152473	2.3011082752520404	2.4821188061856283	2.8118267644048522	2.275689045373561	2.7001404638861746	3.0623573255412517	2.880272205746348
ENSG00000007923	3.53722288399211	2.746824223098317	3.279099175612919	3.256798145624416	2.879855731741367	2.673005542573336	3.160235325565276	3.393758078157749	2.9122454907202444	2.9138165698548897	3.4157538290095193	2.8695842975123345	2.5644810830229345	3.0718050436895346	3.389591307246837	2.7110123080447566	3.16829156865002	3.144643624887474	2.665628255922423	3.154248883105944	3.331719321163063	2.6506588350838802	3.129825061311718	2.696334212832272	3.0168632639254405	2.5898323260772402	2.8337122797413845	3.44503432680758	2.613743613492188	2.91968791168926	3.3851426047046065	2.82499376125502	3.186315728312907	3.3367574583710757	3.4230803799730185	2.873130011232532	2.9142619512563668	3.2343765702505722	2.862274319470152	2.980036665643603	2.982792462204704	2.770026081940578	3.423385862098982	2.509348693043491	3.148604687112307	2.514932051621143	3.160235325565276	3.161458365764574	4.073531359637648
ENSG00000007944	4.472053062558156	4.876401189267697	4.596167768710899	5.267295747519255	4.399964485258301	4.729980494490544	5.081566877202883	4.911932527817277	4.406155007300973	4.435053696976056	4.803140457139475	4.720932721510122	4.575619919531005	4.611220413521354	4.584806377111975	3.9082859402298786	4.596167768710899	4.762170362115631	3.4375163237459736	4.643457668024452	4.764391431875123	3.992246907238405	4.834822486517022	4.48596981933828	4.635650497472417	3.9176906500607207	4.335059687146407	4.221282695515386	3.9099220655879483	3.919935450124374	4.192815735931261	4.0337602603707055	3.8623584235313686	4.669718013570862	5.238753296999028	4.218594441835708	4.342540802124226	3.8740080761886095	3.6913341416564998	3.904821910334387	4.222175546149305	3.3016308814766964	5.425283842606657	3.8995578109963995	4.382859601972838	4.460067190229502	4.067561533136361	5.028586008847227	4.3019666607318765
ENSG00000008018	6.807991517265733	6.236449378901625	6.880434117255608	6.92340306608137	6.82311101293921	6.408750899863136	7.002287524624429	6.910486130594557	6.700287498168095	6.86918371429557	7.106803234900181	6.527347687442833	6.402170287441204	6.928966793743556	7.006328982972549	6.443113946197335	6.650727171443619	6.934487454611688	6.719576389640136	6.86918371429557	7.063339349936348	6.578574161359835	6.950438074071125	6.8390435991663905	6.92340306608137	6.677301759455386	6.866913019200771	6.837154754250355	6.491845851405015	6.95991069141721	7.09656836904419	6.7945843748086405	7.067422570908405	6.690475872747465	7.120955053703574	6.880434117255608	6.870889030768423	6.857140275491121	6.866913019200771	6.897542047166053	6.876606863929352	6.806099253818545	7.137084243874685	6.883545314592001	6.7062314836367305	6.237659538503954	6.715229838002845	6.859007440533236	6.935835152346841
ENSG00000008056	0.43016303470233125	1.1382222298682156	0.43928437431856937	1.0746151393946748	2.341265754444369	2.0675738659410254	0.70236848005749	0.831363974469878	1.147750352033525	1.0170605110736946	0.7793655178379475	1.603986317170734	1.246799131912579	0.6401094371933117	1.1711229843169466	2.3730066525751634	2.879109382122058	0.9207347368872331	1.6726647174131941	1.492969756350891	0.6296769593913208	1.6760781149242572	0.48450545103382936	2.180296441134397	2.2404564515177876	3.694936658749664	2.6051593552310717	0.8287832401863613	2.1010872024027782	1.4833163530422517	0.49144903082558317	1.4889336247594656	0.7913314213530167	1.7714488065092409	2.062001434889612	1.970936531874621	1.343046357734415	0.9815847146775462	2.033138312724254	0.9960582478418899	1.2473449281793234	2.3499634732145864	1.0013653384138514	1.8325009551459202	0.8201599766938896	1.8590645895373161	0.5382148343947241	0.24791809165086537	1.1135703927002425
ENSG00000008083	4.935645596296865	6.7752826885541015	5.547160434630437	5.044535210262873	5.583404604142929	6.7752826885541015	5.2605845189486296	4.2960164625232755	6.545964418327177	4.6701618474239615	4.179961763517323	6.495890962561807	6.430485923083013	5.490178535750198	4.492244048283864	6.695266399789279	6.0377074472468175	4.0853179219061735	6.50310892711878	4.69398818542288	4.348012755569364	6.544312226765254	5.487287277011093	5.7309594539676745	4.567049138810289	6.113600289465349	5.843455979678091	5.844378390904853	6.128687024434176	5.5205734496371335	5.310791533798457	6.398116070056498	5.812503132964826	4.4547418030443025	4.975187644248055	5.97818454593016	5.061924236893215	4.841020989844078	6.640730914052777	5.57703111012736	5.452089877827866	6.950438074071125	6.652416025926803	6.328489454325698	4.264654244370114	6.140788678472632	5.22480426637573	4.38778292230806	5.991856974345118
ENSG00000008128	4.96057589667142	4.067113870384185	4.295193821202806	5.620522501992793	5.259940722608528	4.975187644248055	5.574747881420893	5.779509203061936	4.857322901980941	5.696364447059324	5.710393894511435	4.81951035630324	4.636115002897075	5.234251651332674	5.48118280048944	5.115141596746723	6.400799457305773	5.571342440645657	5.2355895915564465	5.5315076353852835	5.762468545379518	5.355934154750353	5.866139616839298	5.153062978798373	5.376468637447082	5.432040568774214	5.446315465072675	5.549389100639414	5.407755654202778	5.342420535109886	5.64983726722159	5.315450228946332	5.446315465072675	5.92573151711327	6.263146522691045	5.541958899010707	5.436056774222212	5.699553020583382	5.408440940711886	6.04344094433696	5.859326443971319	4.7733513747837515	5.785113932421822	4.7483285210144555	5.686495281509246	5.23108279283302	5.773034197329661	5.758520594975353	5.337258788760126
ENSG00000008130	5.479837536467032	5.300304857797508	5.019277617186221	5.819295000269284	5.608809590480457	4.950120991790201	5.95128144611176	5.72166451892872	5.314802602274171	5.329726387674451	5.375227041075616	5.2303960419743225	4.970992878302021	5.35233078907359	5.897284921750065	4.504623320908264	5.273671327133491	5.326504144725013	4.778408404233371	4.448986564260761	5.95128144611176	4.665487132350873	5.439646765128718	5.503190042208676	5.745271768993449	4.449485635504984	5.467418900226351	5.661863280968678	4.493703650480417	5.010394949409279	5.722615627747299	4.574559900233145	5.462321185071831	5.627608440207776	6.083805503529008	4.655116860777112	5.102382715606743	5.977289959018752	4.945531326124434	5.6686741770592395	5.498635021863529	4.843903173321262	5.375811456830974	4.823290504089294	5.774907828103703	4.95524979567573	5.245336320725244	5.821054552486506	5.483196529245637
ENSG00000008256	2.557734863811795	3.1727795446621703	2.4930635721290306	2.9046071059160603	2.8722163893206116	3.969928581061698	2.7816133586751426	2.2271162038896573	3.0135146838678177	2.3844359261392927	2.7956281076132297	3.9268907778066993	3.2925387394297037	3.0004412098005937	2.8738739799128483	3.451890539584006	3.0059115142693025	2.976342176845827	3.559639004786028	2.6451318958526446	2.9496462320190373	3.7979759793942875	2.693401986723101	2.7781506381589542	3.095900101920518	3.8553714455950363	3.0923846924629736	3.1943413972996737	4.084472683682966	2.90310437510285	2.7662789276283406	3.7361863284234342	2.5936472159192236	2.7265614289451237	4.366811087586589	3.414942394960084	2.6008482987839834	2.4926324314455206	3.1395026879555763	2.1548389766139757	2.8750294613893344	3.588175752461312	3.8147024114212367	2.682037375541182	3.1505076388423974	3.7575802186221114	3.1051804685442184	2.5252922996092777	2.9204299138651026
ENSG00000008282	4.707801766764437	4.5461099239472675	4.581689802510847	4.7456134035433575	4.996859119574343	4.237800108246277	4.532742257815835	4.310507643961196	3.909517020125432	4.127697849030831	4.766920147723033	4.13938289773672	4.608091716510618	4.410703441013439	4.864612807512932	4.435053696976056	4.6002583243842095	4.681828834254112	4.707376456769546	4.7375882584960145	4.471110871217432	4.315927884460664	4.222175546149305	4.9125774991700375	4.318255300915099	3.6070276134256964	4.10220937021247	4.447584965658079	4.424557839039337	4.466648934112397	4.651531018078051	4.616625410709897	4.649955440166215	4.474351672654218	4.407907809058258	4.3191855714759155	4.579210975525214	4.5806540963721565	4.492244048283864	4.640738072279828	4.539261374775701	4.632943550771526	3.958223204864875	4.697748094909296	4.620082540631598	4.543100680888926	4.638085368243121	4.757172264153775	4.433548884967661
ENSG00000008283	3.0346182782423554	2.4005992728213648	3.061555855125371	2.8009288423276546	1.7485488730554701	1.4324750749715618	2.9711300505991414	2.1985270328322915	1.6818407041624668	1.828296497178073	2.8603178866636405	1.5172769779104762	1.3691330638758736	2.6000735798479444	2.5016334147607515	1.3022268685323923	2.117422857731867	2.7064819494263137	1.9124446204202887	2.5673140848061418	3.3087784234612427	1.7233586247897363	2.8317563559867516	1.611797500409422	3.2687926185432303	1.6064828249867869	3.1241503824142307	3.738743680435122	1.9658970345113884	3.2064774291766764	3.6213903284960787	2.026874960223805	3.4079712782434037	3.3332831280922615	1.9481389293927112	1.885409104714463	2.7270186030943355	3.2142743010263097	1.732300658803329	3.4087190795475406	2.761052524154231	1.845617091068562	1.5432593208534997	2.2223239220045725	3.2882591449279324	2.2870495335370467	3.118840029654369	2.550232576837563	2.496557392189212
ENSG00000008294	5.028586008847227	6.7910070335685155	5.95128144611176	5.327742622192255	6.627354817671874	6.956282203973716	5.858392187523786	4.797761554327646	6.606497822077252	5.391027985268101	4.8359724089186775	7.015972781183295	6.408750899863136	6.130954281622891	4.442349062383372	7.280425085874773	6.361283606284571	4.788627014603408	6.807991517265733	5.590603633786516	4.860119601976062	6.710908334910956	5.823846023191401	6.6744123656168215	4.625451290596848	6.712558221574987	6.1159116537233675	5.553315684975817	7.0370212640548395	5.3584497701178595	5.479837536467032	6.799311160258408	5.873467876768253	4.678221736063298	5.8104467583131205	6.68336935627028	5.621385444032028	5.364128233285939	7.015972781183295	6.185077642376728	5.825874124928476	6.973202178428596	6.075673037356979	6.196483791195418	5.079761008566334	7.185172668232183	5.945177272079887	4.592100064228167	6.263146522691045
ENSG00000008324	5.423207121571655	4.929459167914438	5.234563571456674	5.309626645415289	5.4442085263486915	4.916803419724023	5.348241932844278	5.089447676965491	5.1275073693609015	5.217855885476598	5.226162933398547	5.014063629598369	6.21483335892451	5.435356111982911	5.394326972416414	5.093134308235576	5.226731175936595	5.022378127281922	5.2961668308603285	5.669534339317514	5.024237621790773	4.802716148537763	5.032327165100564	5.396346924772057	5.333156929182575	4.861218302975437	5.285861320313357	5.421150844123325	4.829804948641886	5.9704945505523295	5.179465776050991	5.151185471633317	5.46884886119835	5.066763050724053	6.237659538503954	5.267295747519255	5.353783176891945	5.190513075092702	5.201237311522949	5.174798977400897	5.2303960419743225	5.157843294404462	6.491845851405015	5.437493601236621	4.885930553800663	4.914304269785694	5.000568479558383	5.254973751828906	5.427486317850494
ENSG00000008382	2.6253345832783337	2.399815276006601	2.3371081574058037	2.825808309665166	3.0858980249669132	2.8889537832215297	2.573622976801837	3.00917993512351	2.280390148962607	3.0107992823300145	2.858691730202084	1.9936743262350312	2.376489971983771	1.9953982862519932	3.223053272816321	2.3288724151672477	2.90310437510285	2.509348693043491	1.9683850632630142	2.436787131939863	2.5016334147607515	1.9535021167439734	2.383588912910774	2.8599494034972226	3.25114755902368	2.5347842292507594	2.436787131939863	2.2705806222710274	2.006771820812693	2.693401986723101	2.5649205866825473	2.1681834758973713	2.289745317186521	2.3371081574058037	2.5956761217176307	1.7402612705535971	2.2355895164746147	2.6907615517796377	2.5808068873232566	2.5641459384560745	2.4069371409330005	2.049944567938048	2.0071727018291976	2.8991275853495253	2.2266959869888536	2.343375297539947	2.605585247185832	2.278022454603388	1.7905054424969717
ENSG00000008394	5.706371957984185	4.492244048283864	6.180863157729283	4.838684032739716	6.260983458366628	4.3131226906780995	5.757658935693172	4.8466413860018935	3.1210501754430124	5.756103248742841	5.764316802463229	4.288126910941188	3.9043770807088927	5.979881992548738	5.6848956425039505	4.7666489414448945	5.742513215184896	4.488498689755223	3.7756490348267895	5.92573151711327	5.100985725317387	4.362172880862645	6.097182073456078	7.08286652566944	5.330463529013154	4.478166002366956	5.803545065624691	4.389719513739333	4.235397444357696	5.88655170135408	4.888813143971547	4.2187765720937405	5.957651762598741	4.788627014603408	5.040037518156944	4.141264074892032	5.620522501992793	5.84700213248652	5.032327165100564	6.628980281614531	5.71986615714784	5.017538439266275	4.3072723605036725	6.426026851582695	5.55186411876922	4.8359724089186775	6.551654903287887	4.342047120581668	3.6745302181423045
ENSG00000008405	3.812508594257938	5.433283767652923	3.579901253864442	3.5459247737133093	3.9909232805261725	5.697964096838058	3.5220234789489746	2.9951287538966125	5.302323746514033	3.461644367735552	3.0420372506165045	5.482573820274602	5.529825753054969	3.567012799360536	3.366315534800907	5.157843294404462	3.8168086903454457	3.210164140229378	4.479164227650346	3.5691592543353017	3.2178023579340094	4.772804494975192	3.403486511020519	3.854119280213895	2.8595096952863606	4.423088911514206	3.2441218232113007	3.2500375154403804	4.777274012643495	3.3289009190915344	3.2925387394297037	5.006803143653753	3.2292175207399865	2.8037201303136223	3.452602436956075	4.558637457658135	3.1590413021163366	2.7056350650768124	4.520266932741728	2.877126243085411	3.1195863375334443	4.411112955145985	5.836630980678764	3.4469145833863988	3.000048106712714	4.6993431905866005	3.537652792202225	3.274084173339228	4.6413046077107305
ENSG00000008438	3.0095392251123667	3.6815409838758906	3.1410697344497134	1.0074167019073217	3.161458365764574	1.456621568915932	0.9105939154564108	1.7281209554924408	1.870751514060305	1.5478160380786956	0.6567385379661977	1.777648684278564	3.7521452438018468	1.1540603136288756	0.29648958531660236	0.41840692847968114	0.013830887802747079	2.0168275103858955	1.8191096851918087	2.0133544981193094	2.787054393021877	2.731895466709495	3.0989932620608585	3.2271420782164397	3.031971828964585	4.134455071152337	3.240813236833544	1.4436512670034811	1.0557806154650924	1.4048480510971901	2.82499376125502	2.398482468615037	3.363585992613397	1.305919246750407	0.7602316771298943	2.2239036406428974	1.8359345733150305	2.33309681153598	1.7613036730508989	2.3454639213415627	3.850739132134263	3.55357421474973	1.3472215364301505	3.986272878963526	5.148253769093359	4.143048980063665	5.06022849778932	6.077997745349083	6.265184340682058
ENSG00000008441	1.1472635954429748	1.5481671126973342	0.9991793469849058	1.870751514060305	2.087651693810884	2.0100732695363956	2.0747246662079646	1.6158779829197185	1.6407723405595438	2.0204300717274823	1.3921403551099465	1.5820887244269448	1.7888389333026418	1.0836097549379853	1.9527144922400805	1.3499586180534018	1.5987331937907043	1.5340490016416102	0.829650144529827	1.2990930996705445	1.5719694637802009	1.172775030636509	0.930333382051614	1.9658970345113884	1.9725415117549248	1.8517836823356373	1.3993349143985314	1.378498186325579	1.5265710842319018	1.4288097042282122	0.8056194682628707	1.0802675352339561	0.529494422831201	1.5113994753758737	4.4250902532338685	1.0960623668774578	1.2068281390937288	0.7463030362849514	0.7862824113954625	0.6629776619312361	1.3426445374429776	1.0113288891497145	1.750427559706039	1.2262632725662288	1.5233064546494655	1.1091415604713966	0.5624273168143892	1.2434330564012328	1.9683850632630142
ENSG00000008513	4.666022639877446	3.8277022815214687	5.557245519171019	4.882244467182923	5.119187748618918	4.569999424011823	5.17706659174751	4.558122043656359	4.425554745112169	4.970452549282857	4.438907739615541	4.266131356228626	4.727269787429574	5.207460045567722	4.290851163754895	5.051151606305119	5.1316620668820745	4.487524432911911	5.285861320313357	5.091308890537398	4.618051130832168	5.242734115232679	5.172353653633499	5.346798967591761	4.468143084373572	5.17706659174751	5.494810260026509	4.794584973631581	5.081566877202883	4.7806148746243124	4.806767975355885	4.826516335656802	5.037112494719025	4.359629065906221	4.472531668378515	4.935645596296865	4.803140457139475	5.176009112590723	4.634572086351132	5.762468545379518	4.672184650853605	4.96939959167265	4.816047992401618	5.494022233680942	4.945531326124434	4.505060972066625	5.450724376771983	4.6630044294710675	4.240514203362584
ENSG00000008516	2.6310427046931273	1.4176900424942345	2.4718455642671175	2.702850810995029	2.261599277402522	2.605585247185832	2.6031411211024116	2.187591587372137	0.8499446360384093	1.393332205838875	3.1549767997563083	1.675622815183325	1.368226582935951	2.7068631896251367	2.9967799594704854	1.3630222611922336	2.3496267359932967	2.718953830785456	1.5307689121841705	1.9688714379950174	2.883701270413281	1.8016335913509613	2.4299966946132288	2.5252922996092777	3.426975822174209	2.440071115604022	3.09123364330921	1.8430156157553543	1.9692818686485583	1.581211241269611	3.189999020266333	1.9875826412265776	2.86473123300267	3.045222141233097	1.403966895556261	1.5681162034792377	2.9540424147079314	3.7064956659406953	1.853527193120092	3.2758358009001856	3.3401625634266017	2.422610619012473	0.6654740748526117	3.161458365764574	4.502706371622426	2.54488865645823	3.8290460484943254	2.938911704138091	1.271457332914195
ENSG00000008517	8.31074797925996	6.747127809463138	8.51990130453436	8.31581935157378	5.834759045915317	6.833895170756379	8.572115882887736	7.31860846681572	7.248696578282075	7.40502029469578	7.38955103793539	6.334960170738541	6.941391984107399	7.426786592907229	6.878585131943464	7.194635953771297	7.426786592907229	6.901200190733941	7.073464655959548	7.563190962338354	7.694014564611672	7.7367809359478725	8.288553808071441	6.253844964305905	7.509947594329609	7.049973833775197	7.477845231001747	7.384391767550578	6.301102008022311	8.274429132663885	6.881968471300011	6.534391097546438	7.440111253485787	7.559947614497138	7.049973833775197	7.078480262810023	7.870316725661996	7.434512944780375	6.95991069141721	7.885291072389224	6.5503584991861645	6.426026851582695	6.51218114379518	7.466424076631188	6.504796855353412	6.1839469600298935	6.895656251005749	7.320790020966981	6.233195367482847
ENSG00000008710	4.738497220018018	3.7001451650365	4.1195651490692455	4.304403812038611	3.802574802859379	3.5459247737133093	4.0307785104065355	4.443792670390501	3.3836865944932595	4.090163327033645	4.649384007464648	3.5063661842968696	3.686017625531569	4.40969974299276	4.8200104754362725	3.623207465397055	4.361571870060893	4.221685979471052	3.224245472749063	3.846351130829538	4.339732724577671	3.4612552048362244	4.137897816152636	3.5462662356978663	3.500309812965533	3.552509801265843	3.3702644345815274	4.388635877618526	3.144643624887474	3.726284152345607	4.174571616434924	3.6074317412924897	3.7430594431806923	3.8003587973326263	3.7853774072778057	3.441268034639735	4.0262584915070425	4.844425680044486	3.5045663136917278	3.920852415086032	4.297325153115374	3.0661826818357647	3.786973897635345	3.5544714812242595	4.110269967449004	3.6578718730940536	3.9667059571875067	4.370689868129516	4.706267582149754
ENSG00000008838	4.318686950169849	2.6840763018833784	4.561071149254959	4.129924853238857	3.949775499453458	3.0239930213112074	4.269399613231182	4.561071149254959	3.4807820357184855	4.259252175568333	3.979666096560506	3.2602690669607837	3.176461218283725	4.113255323694064	4.213130110086243	3.015958475852296	4.010961804939434	4.242850024582198	3.5968875660978568	3.8065426217999176	4.185792636771811	3.5628521217712574	4.255946535674914	3.9532601255915436	3.888604881041001	3.1947312114316664	3.732903255087871	4.122181002787386	3.5921094470414743	3.9099220655879483	4.212676597868158	3.47919282882145	4.01821209415332	4.348434899654998	4.079764438038393	3.6254811449740014	3.8935229644763028	3.963712649419896	3.4022753979585665	4.009202158401811	3.6710669830028237	3.183887770340365	3.581152483902563	3.516411015346067	4.222175546149305	3.4589331984238596	4.212676597868158	4.20973300881966	3.7400219287640217
ENSG00000008869	3.0126828030375865	2.660802051822867	2.8374584244003027	2.8970846235643677	2.264072531042057	2.9504382227424997	2.849394390359642	2.7350732350152516	2.737078777638709	2.4702812922405477	2.707307611558713	1.8226045551399808	3.3187096314006417	2.7785386974847515	2.5875837249722893	1.7638517024183833	2.5154416047600554	2.7781506381589542	1.675622815183325	2.655773978529406	2.9217301599725314	1.8344116492485234	2.745409814067007	1.893427199679164	2.4557302578805107	2.0128509313617458	1.9904430567781857	2.5498177784655107	1.708080312852767	2.228655470021857	2.9109663398623145	1.7884352713082956	2.5644810830229345	2.8013307894937407	2.7056350650768124	1.6646973948450492	2.4159009749207603	2.514932051621143	1.8092242837631685	2.591917931733484	2.39400216924984	1.684862070986384	3.5364262431580897	2.0507213277915493	2.6354459197379847	1.6983930782611818	2.256928651293469	3.0004412098005937	1.9837728913340833
ENSG00000008952	5.778601969109888	5.557245519171019	6.1906979135582425	5.9266244835478314	7.297503167514954	5.936515174806504	6.455647058409808	5.408440940711886	5.690877745036504	5.788079854962209	5.289937721863522	5.676195850822933	5.85461324201972	6.124981927002975	5.178247561373136	6.328489454325698	6.872876838913769	5.853052327547847	5.961388838151291	6.051893196923879	5.563390645185587	5.997638882435044	6.158362038093871	7.025764437325871	5.838724218281774	5.999982054600812	6.704821228224594	5.343166203251498	6.02098124576659	5.9384061452333405	6.143216987216487	6.160590368641363	6.351387164901914	5.5950968500087335	6.666459563703251	5.791802326941185	6.106687551688012	5.583404604142929	6.028216742438706	6.524688736726191	6.570020087033205	6.402170287441204	5.804463858863084	6.773492820065276	5.852235050173198	6.16294884785432	6.445588871277014	5.2085425824243305	5.746162359282132
ENSG00000008988	11.085963349944207	10.991162503070809	11.125449748234685	11.065123851512126	10.862758040464156	10.83431392297447	11.10614330411259	10.991162503070809	10.83431392297447	10.938252511592182	11.10614330411259	10.891730044089087	10.956311521606127	11.047650609003016	10.908735187423956	10.687676794595262	10.878501408393017	10.891730044089087	11.011079913847178	11.047650609003016	10.878501408393017	10.726336350146697	10.820261055135031	10.908735187423956	10.878501408393017	10.595063017108757	10.765720383450184	10.956311521606127	10.83431392297447	11.125449748234685	10.891730044089087	10.925374344455538	11.02805772572988	10.956311521606127	10.97141323667229	10.891730044089087	11.02805772572988	10.878501408393017	10.792904997024776	10.908735187423956	10.510610979226806	10.547000999746373	11.21902339406549	10.438722006904042	10.752424578592313	10.752424578592313	10.700524622557054	11.047650609003016	10.891730044089087
ENSG00000009307	7.30304345687321	6.993607191397089	7.13479786374501	7.358330408338237	7.5268199430280545	7.45529272609422	7.221191582767548	7.049973833775197	7.114368923620526	6.870889030768423	7.043760883305097	7.1776984154634516	6.781847074390467	7.1283465070161744	7.0216470362100125	7.1166308406930305	6.935835152346841	7.48914518906306	7.297503167514954	7.043760883305097	7.521204428419045	7.221191582767548	7.175906634094595	7.26802031262676	6.770181252506198	7.000421254948725	6.818081412467365	7.154818645037778	7.507231487552477	6.7313322897808465	7.413524395701385	7.287222662718688	6.9580776353126295	6.846720687185513	7.48349406259748	7.019912959123055	6.901200190733941	7.0370212640548395	6.952370239519242	7.076042191152768	6.967153809993218	7.339571198092096	6.954330011269707	6.553074882937728	7.1166308406930305	7.139267339626299	7.023520616193356	7.440111253485787	7.320790020966981
ENSG00000009335	3.392137256501694	4.48596981933828	3.439640592666664	4.035401640988433	4.339305091405202	4.744642599649572	3.9689435725677793	3.9913899695298443	4.87360912726917	3.7902742524555126	3.8487178774513615	4.755571703295118	4.660434728905781	4.031640395812223	3.8520331194209114	4.204511306404401	3.8065426217999176	4.274022032787373	4.880044818962666	4.065324279125326	4.1578434528823935	4.4676211484296005	4.029398144689498	4.358272620173807	4.105333554410416	4.17813954790285	3.933307782920252	4.1814091029643	4.332986225575656	3.955608292313801	4.108888057020095	4.536793627597685	3.979185195563821	4.012253859132836	4.632487374889852	4.567507569768672	3.5760898076362846	4.060638803350332	4.696063658673608	4.004174763862407	4.035002385521531	4.452357828884926	4.948494442428494	4.146595249125874	4.183639467802077	4.5656250695044855	3.955608292313801	4.047856030814821	5.17706659174751
ENSG00000009413	2.884892148908688	4.175452822263343	2.2278434385483483	2.7731581282886846	3.7643440733514395	3.6326818702106394	2.800435686667245	2.459302464647888	3.701374012111058	2.597644719580593	2.409989748274576	3.3091021832177185	3.337967425359547	2.560708721481442	2.93756034078027	2.9248739678803823	3.3237404237435544	2.686841987765199	2.102344853150721	2.89989670297215	2.707307611558713	2.321024260407033	2.75854702987303	3.6242121616021676	3.040014113971308	2.6467122054610526	2.8763090390489356	2.5097727071265163	2.511830327028433	3.124892862665615	2.80945062112292	2.6546132518344345	2.731080799941332	2.4734734419362985	4.019519477554021	2.318154108010784	2.4726416660162784	2.8767662073258795	2.6370610390768916	2.7009320653233515	3.5904875426826584	2.284222309729634	3.1095330477327203	2.715280782945204	2.237270370016072	2.530395314055114	2.299890364456379	2.2705806222710274	2.369843281160836
ENSG00000009780	2.3347299531687806	0.9039214670110641	2.177367365706787	2.015595061946959	1.5594047627714795	1.0586481316446774	1.796959982394094	2.227490573621479	1.6430001404657473	2.0229486735065993	2.187591587372137	1.2724975435560553	1.110803123007689	1.9846709422676767	2.1186931252216423	1.1744930225027377	1.7694021625583738	2.281172649480908	1.5153622950344914	2.196421098080895	2.035253943145737	1.4380607866762491	2.0598804604316174	1.435255309665468	2.26244474286855	1.59032322037697	1.9527144922400805	2.127948557677715	1.449783933953408	2.1365166053011	1.994105811200311	1.4728884389582553	2.2752944590818456	2.0453269833622296	1.916327552626498	1.340343040244389	1.8526225301649248	1.9279656669345913	1.314637105127558	1.9973452631516533	1.7581333797788927	0.9640544798216953	1.308440514057819	1.9596358712065967	2.1215944437258107	1.5741019831210163	1.7418742780918648	1.8809683021091506	1.7297428098678407
ENSG00000009790	6.812852601472084	3.2426455128216713	6.642172912597044	6.6051301553883635	4.681350374708947	3.7115983381952193	6.490535068710251	6.2434624562944645	3.8829016468903843	6.268839276051967	6.416628028866761	3.347755603106895	3.556060768986196	6.166454078903607	6.21384923260463	4.071271799391079	5.300304857797508	6.187415033555546	3.9453160348937257	5.9172957843218965	6.1641107754267885	4.123156799963782	6.031354044509323	4.624390973740566	5.770198875633969	3.798821775516465	5.1885314441276185	5.618786403915853	4.335561089339882	5.680858659876121	5.962401541464573	4.323885790299116	5.97818454593016	6.325029805721003	4.930075382414358	4.3976293041122085	6.398116070056498	6.030292645730441	3.7234185059058134	6.048813942886242	5.642768921622679	3.706969921429232	3.6367180963072108	4.960001432197282	6.046659569693492	3.75334875008041	5.814241095602066	6.575780124504104	3.3485357959527966
ENSG00000009830	2.054141645077666	2.386052592639629	1.357259820662374	1.655460890977937	1.521175662554706	1.4695067428374609	2.0251577881944427	1.5842228592248973	1.5275675988529251	1.5113994753758737	2.0404531930239203	2.354104352674305	1.7459498653405339	1.8117549719721655	1.9374798069466228	1.88453264803448	1.9867188415305448	1.7884352713082956	2.037264964456316	1.7331421852492017	1.8325009551459202	1.695991892309124	2.1454031780241016	1.940050054890275	2.078657550049258	1.686923282268939	0.8765991305340601	2.0058902439028135	1.4884403549727487	1.479486176880878	1.8737176793148067	1.317180728169972	1.3714110461018973	2.0180713384591127	2.151217639853394	1.9119489903616769	1.9365393589785267	1.542350414258379	1.4048480510971901	1.2444020628260106	1.9060953289091631	1.3040159316257076	2.419262831038403	1.6202822464087718	1.9783427348589229	2.3803713483688993	1.9171009465703481	1.560237525142429	2.8357242605856485
ENSG00000009844	4.175005239471815	3.892772151083784	3.9888776568803395	4.404069954585358	4.740688985053678	3.9779622695690158	4.210671000030992	4.1814091029643	4.129000592861838	4.015504915672863	4.264654244370114	4.155800335792452	4.2277491533965	3.958223204864875	4.4952574200422735	4.002849071255906	3.958600977883203	4.255946535674914	4.308117705332629	4.148444560149089	4.237377308079658	4.066678054630211	4.002849071255906	4.468623372147617	4.289606233005564	3.650073068268524	4.143048980063665	4.197380302037652	3.933717496616764	4.183639467802077	4.395207190867112	4.147544222958988	4.087549034296176	4.0536173667997835	4.7451371810507625	3.9358253210461047	4.098953692755274	4.348012755569364	3.93310121570075	4.017716193167066	4.215391271353856	3.979666096560506	4.530873040745363	4.15444731806238	4.2254658591420835	3.9725278706942238	4.182271964282474	4.340643389194965	4.713650967098156
ENSG00000009954	3.583956624703464	3.375764543319309	3.587345104379552	3.838507509555404	3.466100897980851	3.556060768986196	3.782432103919988	3.6089711368079684	3.5960677684425204	3.4656976109906226	3.531676250900456	3.3444273677838567	3.4995443196441083	3.6198175962275316	3.3126149367541937	2.9805190033099276	3.3036332412715974	3.8775363075273304	3.518722628279338	3.466100897980851	3.7700391452138198	3.339806808695857	3.76760630050417	3.48651424770161	3.5929495478772124	3.2736489431279407	3.567012799360536	3.7281448207617327	3.4515945381084787	3.3974908729084587	3.6745302181423045	3.3502774564701583	3.591329644365088	3.5424038537886524	4.134886266381675	3.5291195976347516	3.5572874221282094	3.5139964127023955	3.2169241071435386	3.5815252902515717	3.5180007249730947	3.268426481917905	3.7176654571716785	3.5898009612326587	3.4542674137659994	3.327768070455911	3.4898109453882618	3.6633160406957237	3.871143521139516
ENSG00000010017	4.5137706273346465	4.336452476602207	4.214499010713536	4.105746101901624	4.39065372752929	4.4500498287073755	4.155800335792452	4.323463041064701	4.61174144504248	4.303373699648924	4.12681774240052	4.477710084552574	5.001151000555942	4.248591164270172	4.160317152247196	4.084472683682966	3.9532601255915436	4.246798896490299	4.099451902870052	4.223072994621768	4.367337829444574	4.404624072952068	4.2726799480975055	4.495797038956807	4.279309889824128	4.462844785048594	4.410220372110957	4.000173342831859	4.08795006374767	4.106278763564234	4.3200799791258	4.432510983701188	4.248155214984851	4.315366329918391	4.581167847081555	4.395207190867112	4.278391732865082	4.222573428807235	4.534251028202124	4.2363549979046295	4.357734486065072	4.280246753189951	5.479837536467032	4.297833080765524	4.160775877933959	4.506647426597798	4.438907739615541	4.216826489021307	4.496722624094932
ENSG00000010030	0.5105382198660272	2.122716563148006	0.32596716305251155	0.47332665563638715	1.0411931953494844	2.5972753781731917	0.10234754471818157	1.5706860281302555	3.4649216337007376	1.2488421392644202	0.47540905504414716	2.0948715186311007	2.8394287711917294	0.3335209188402235	0.4893171296702537	3.2539158604998617	0.4643182336551471	0.6242896534064767	2.8175909765728844	0.15510928424506565	0.05783087565785219	2.122716563148006	0.07731983489612054	0.3369675882537023	1.989232063078149	4.105333554410416	2.20041077258122	0.8842101087873133	2.5546253007840214	0.8671571093998872	0.38554669244042894	2.302806103939886	0.24321445211349763	0.5624273168143892	0.6543224916968405	2.630248146684602	0.3472030371779166	0.4028921941574627	2.5200332865847184	0.35336485696595227	0.8514441262570902	2.4178962665426713	3.2774329064275176	0.6467556010771089	2.3668262242458664	2.4475286348295078	1.6602620519129792	3.271683530363166	3.684132708104534
ENSG00000010072	2.1119243713913356	1.9337517606642598	1.975799703759321	2.075999997643012	3.0247751520100232	2.3971531545668867	1.9027999947289929	1.9575823841031463	2.0794169659971216	2.085513870442318	2.061159147091448	2.2068700137803	2.701333868401768	2.052961708307685	2.336342147572397	2.3259889356609005	2.485775991875373	1.8477894845880587	2.129582710761022	2.1263055215410476	1.9357235244439952	1.979957823025992	2.110672427484537	2.9696056402795166	2.2384300073426147	2.0083991801352146	2.3548155626189358	2.3911968043433145	2.0961181890024263	2.2628361689807512	2.4909958494072333	2.055377310371185	2.282630279462331	2.236011744950612	3.314233592062634	2.062001434889612	2.3820784789782863	2.377629634204323	2.206099604469439	2.239185864929525	2.842908967266554	1.9958116310034293	2.861923573686233	2.6947118084803034	2.1490622405931146	1.9600342869732172	2.117422857731867	2.093575486671282	2.4767265938733503
ENSG00000010165	3.236365293631248	4.112472828647885	3.008768979950419	3.500309812965533	3.1736115122086788	4.035401640988433	3.1649553567321926	3.4055321637085267	4.151699830413562	3.5231163244661383	3.626599808955223	3.6725774242975584	4.175005239471815	3.103599170634258	3.479979842451319	3.427357972972827	2.7486940862052363	3.514388837314265	3.4241855130945216	3.5022980245566737	3.3600044048945397	3.4942222114904538	3.2464043015791066	2.766690831076961	3.253106815694497	3.181868294840755	3.0251766219781593	3.432320110888687	3.0759458204153094	3.573192367283295	3.306111254042453	3.4408951257124856	3.500699030077446	3.2647224407433533	3.3456798273060713	3.369513793998967	3.287458533413144	3.2033970099669595	3.6400299587159335	3.0247751520100232	2.895570269209031	3.2472187959790992	4.657792477387508	3.1229168173342474	3.452602436956075	3.3166661246093927	3.2843076330578636	3.279525234376212	4.253585570048985
ENSG00000010219	2.691803424473437	3.0456504912667977	3.111525369824212	3.1340069747140915	2.8734855513282827	4.019519477554021	2.896359921208379	3.113878596249563	2.9946608773004413	3.4530372206385103	3.271683530363166	3.080890586992676	4.174571616434924	2.5656482082817726	3.268426481917905	3.6725774242975584	2.890894960452849	3.4807820357184855	3.571528700047786	3.888604881041001	3.325289304963929	3.6491922019286025	2.948893134749966	2.838278605273522	3.189999020266333	3.3600044048945397	3.035410732512049	2.7602743902245166	3.327351642968994	3.8468268945410675	3.5211151106918126	3.888134388352869	3.0546618346982246	3.1719336004863727	1.8814722318012884	3.471967609203532	2.0171886398231798	3.477973738517113	3.530805221586315	3.1687412702814313	3.0037603876262473	3.830224597481295	3.929025678586704	2.8590704573437447	2.509348693043491	3.201052868807291	3.046106969006382	3.225579179783955	3.6578718730940536
ENSG00000010244	6.574463793030961	6.783573386997369	6.618505459131153	6.6154262509324635	7.236632110800975	6.7250837699243355	6.5289087178030165	6.4417127784580765	6.61251844782658	6.4469589475810745	6.391362837010146	6.7752826885541015	6.935835152346841	6.740398343375726	6.73296279986257	6.893733670808278	6.76671226643846	6.530299622415496	6.890597233800153	6.431172760051439	6.616854352148821	6.715229838002845	6.420656022096095	7.173762189247202	6.293656900580745	6.603779034675228	6.658679071508822	6.362500108746476	6.788758974928435	6.252713048484387	6.750159310617879	6.7910070335685155	6.506039677576148	6.645080772587782	7.363830020984732	6.7910070335685155	6.771726733739658	6.570020087033205	6.9394608601868155	6.5866350835627445	6.681929386480528	6.7910070335685155	6.961845991676579	6.658679071508822	6.558626189072879	7.071696451567674	6.633101248823512	6.5629215688056455	7.046029564384223
ENSG00000010256	6.360017691452547	4.997470193917481	6.068030919386177	6.159409058285489	6.21483335892451	5.305034334711824	6.3238542384834	6.239953891188192	5.180757250682138	6.244627783844436	6.486452144530947	4.971494054495096	5.107250436230131	6.008654733684072	6.564224658989796	5.659264341479115	6.645080772587782	6.51218114379518	5.7072085338745095	6.070086587795136	6.379352780096068	5.1692982830783105	6.195204065940564	6.288630035457475	6.802798103936964	5.407029874304152	6.207647988455613	6.2344051964489005	5.316093517639431	6.218207390922069	6.265184340682058	5.049382541874967	6.277165252204578	6.872876838913769	5.943246844218105	5.535138824612463	6.748881363280036	6.340401585967644	5.0973904809727975	5.895164643524507	6.2910407080038935	5.343817315102214	5.494810260026509	6.175941289992884	6.627354817671874	5.407755654202778	6.166454078903607	6.257273058544137	5.259940722608528
ENSG00000010270	3.6757812899613422	3.6554071690275745	4.192815735931261	4.529272346260781	5.371137212083521	4.189359628487518	4.5860971159815636	4.335561089339882	3.633867547590472	4.581167847081555	4.550259875685754	4.1434848976336225	4.555826979563656	4.773077960792564	4.516881087663354	4.206404507749284	4.814530318035248	4.232792486227552	4.221685979471052	4.92032833298173	4.452357828884926	4.371186285693742	4.898115194063179	5.579428494094064	4.608682230300939	4.342954235014016	5.198183543874065	4.572073895558532	4.35682785355924	4.838684032739716	4.405120301117388	4.17813954790285	4.886971873484807	4.6002583243842095	4.824379113372752	4.351289651963785	4.823290504089294	4.749552302559051	4.206859382847536	5.094821008904536	4.736048448791054	4.7288532878564435	4.339732724577671	5.093134308235576	4.608682230300939	4.2960164625232755	5.2324153965170375	4.3891916347410405	3.958223204864875
ENSG00000010278	5.476135225493293	4.547724047047405	5.297435895435936	4.191034551129818	3.8715660541111063	3.603846815631839	3.6909575584729533	8.116242171319252	5.972430784783002	7.157024325346753	7.5768740665343	5.962401541464573	5.705567963499857	6.804796139033212	8.34277912778179	6.652416025926803	6.631733735898624	7.603531369345122	6.498634255408831	6.677301759455386	6.21384923260463	5.476862194538563	5.558792207992609	3.6490105747100356	7.158887563328526	6.1004314604706416	6.517948630251155	7.537832004601641	5.611835766057635	7.173762189247202	6.716625898988958	4.909566951135135	6.311135629889448	6.111264060952881	2.217254137392171	5.342420535109886	5.59671095316428	6.1938475628891245	5.129885145733309	5.949158967635383	8.25430604599386	7.566280847918151	4.2254658591420835	7.78607137280585	6.628980281614531	5.946038694172534	6.435219492060888	5.455689134124345	3.983949911051352
ENSG00000010292	3.1270359170920665	1.5225298816901403	3.0963123785193982	3.3753471325745315	2.72016311885156	2.2424520464332334	3.1943413972996737	3.4547354303752487	2.02851257481129	3.1179662639170096	3.173170257071819	1.5517631949704715	1.8930034055504776	3.1761283724709664	3.3371838319288507	2.4443673446075986	2.8539966253274462	3.304457141592671	2.164011111215006	2.8098289209233642	3.427357972972827	2.765025137081207	2.773930297266319	2.527642242254295	3.1127097474139584	2.729577955527052	2.8278010754828555	3.0271180836178155	2.8069889685819556	2.5902245052684196	2.9081225082357705	2.118324544514075	3.035410732512049	3.332563663942651	2.7181837733205305	2.5656482082817726	3.00757862461739	2.9609612920806794	1.9275512302332576	3.206883861448438	3.0041253489321806	2.4335203462831574	1.9404901020264977	3.1995535836506788	3.359603394954921	2.1165725642887003	2.987650155068948	3.217339879969559	2.02810051913818
ENSG00000010295	5.351647276876471	2.5444673241905162	4.817187785187948	4.908998171847748	4.203588108262001	2.478841470746585	4.625451290596848	5.484105140636655	2.4956934573097738	5.396346924772057	5.875233081081187	2.5620150714553263	2.697190084226982	4.9928915197869594	5.936515174806504	2.736352318443504	4.886971873484807	5.692514884714212	2.6148746679480506	4.701594662962862	5.402880245810601	2.827014640365541	4.963029197203215	4.037583257064517	6.077997745349083	3.57439587895471	4.969899155225524	5.1692982830783105	2.767059336756349	4.811735250585854	5.1872713308695415	2.4845597878244505	5.004437764552497	5.888179333432267	4.446146966062879	3.0412408173217322	5.292083938722581	5.758520594975353	2.3244149387114814	5.292669999538263	5.798058598522636	2.593206697977536	2.834867537562862	4.764391431875123	6.3995700723278475	3.2519968242032875	5.685734072116862	4.823290504089294	2.0449488373809865
ENSG00000010310	1.953980537885466	4.568028705897399	1.8117549719721655	1.7385182015211158	1.5723870979847658	4.578625852608265	1.6167239385296102	2.75609743361106	4.024958072412981	3.431868959023978	2.089492567643156	4.247243001466341	2.76193704669779	2.033618888992704	1.7046408683053464	4.602916712711938	2.253098270628798	2.3751694009662394	4.384204922584696	2.13471209673874	2.369843281160836	4.7733513747837515	2.8085595341009104	1.3764968632509036	3.1930734448213776	5.921165176442251	3.5275926010204497	2.8714441198557004	5.313486416083039	2.2125614352393437	2.3109118440397403	5.25606238771992	1.975799703759321	3.111944199962599	3.820523585927754	5.6163446358170726	3.2086303436622825	2.0948715186311007	4.485410030990499	1.8763231778635936	1.673971951476228	4.359629065906221	3.7374080942178733	2.1428252710360263	2.5244387940101425	4.675240148253017	2.1880077043799577	2.5200332865847184	4.621147636828224
ENSG00000010318	1.4818539590875934	2.0216407378516466	1.0544098863251485	1.368708430666922	0.9532663055265623	1.8767367250451996	1.4646578639006733	1.3476883310939534	1.2262632725662288	1.1063961970084635	1.4741689927665396	1.607863645301859	1.3822915113090524	1.3590501941763606	1.368708430666922	1.4025899847283472	0.9647407458177134	1.3026720058817622	1.1669586646491932	1.0002595486063115	1.6088012199517676	1.4283380084288861	1.3137122745302026	0.9539707322645696	1.2811692740325216	1.3108550211139776	1.2341694708348674	1.0106845824985562	1.1696852615558802	1.0055882765205288	1.4728884389582553	1.2498600135505185	1.3646754194137845	1.5956395719579015	0.9024527456894594	0.9711450504632266	0.6862537060731344	1.6602620519129792	1.764318884228594	0.8718108771793659	1.4920594718233706	1.5799320776858823	1.0885246467046277	2.002084601957165	1.2332488375868047	0.5546436068438254	1.7839168743541975	1.6539044339497442	1.2397645007379692
ENSG00000010322	5.685734072116862	3.9025793658044434	5.573816698471008	5.183069176820867	4.635117881569486	3.7934572171567496	5.316093517639431	5.603791933806762	3.836048572347173	5.208035280284032	5.468234272758055	4.043012310913733	3.64269930696852	5.37195675487819	5.4586653531122415	3.9725278706942238	5.061924236893215	5.432040568774214	4.376011261601103	4.903443437009815	5.434615604204285	4.266839552426408	5.316093517639431	4.669718013570862	5.248271619934994	4.1250506478542235	4.7831315712128015	5.257360219893402	4.142619257038784	4.7680392434531695	5.288613407989923	4.11502393760766	5.319985832833356	5.490983225343492	5.125470683817501	4.523818309904911	5.17116392195264	5.428163842131273	3.8298518475614953	5.439646765128718	5.346179937977944	3.95990486299876	4.17813954790285	4.626505560755494	5.732706359533741	4.357734486065072	5.2183893800902466	5.363411671175436	4.228743630683684
ENSG00000010327	6.748881363280036	4.7680392434531695	6.097182073456078	5.853774714770288	4.8758737596656845	3.987069443451288	5.457976199402324	6.167696533285296	3.452602436956075	5.29412650470343	7.212818793408972	4.758722933185636	4.314964669441472	6.181877400972278	7.914730528546127	4.803910293537606	6.628980281614531	7.358330408338237	4.249050115646713	5.922109818473737	7.13479786374501	4.608682230300939	6.501616590794052	5.096152237320917	6.5369871578887	4.666022639877446	5.468234272758055	6.034564267899704	4.517423858621077	5.487287277011093	6.535556431162098	4.42831675037477	6.044629298912241	6.796135295295161	4.130768268454627	4.63198576273155	6.217146324609406	7.710014486076429	5.198744464996561	7.041471750680888	7.469274463564162	5.35526706741072	3.4246517847443556	6.05090810079561	7.38955103793539	5.26986280816532	6.661689891962674	5.281111460978237	2.818373560718702
ENSG00000010361	2.750769415136681	0.9822450172781267	2.2510094426869607	2.0041664429509236	1.3859287684145831	0.8937210028896617	2.3919022009296866	2.2290209025652605	0.8237156219140959	2.0495413908388103	2.091932392001555	0.9068533981133162	1.0382482405991256	2.3109118440397403	2.49217408698099	1.2699338131086433	2.5644810830229345	2.1564188573243674	0.8118344510596495	1.7660376051703426	2.5145243785024847	1.0138862288112802	2.198133573489138	1.1958445007367517	2.2309674707584435	1.1947378106834001	1.9232007956110402	2.2936253838595593	1.0170605110736946	2.4016887655247876	1.750086169876307	1.1769047838028963	1.9638651001004204	2.0387972096340987	1.5405589357456837	1.3925380533842804	2.0143451400205072	2.093985761046965	0.612692055227483	1.5594047627714795	1.8517836823356373	1.0260538995426915	0.9105939154564108	1.5265710842319018	1.7681266054397209	1.2675634984405884	1.7331421852492017	2.541173174309436	0.911675751705842
ENSG00000010404	5.880878252934329	4.5137706273346465	5.795395093556209	5.6163446358170726	5.565614079351208	4.858306125758246	5.717428326187307	5.997638882435044	5.047570635101238	6.035652111348813	6.211137036986741	5.087523617866768	4.898686762005186	6.031354044509323	5.542582871503945	5.09420667174469	5.545564940324476	6.264167843347909	5.681723797290356	6.053995027473232	6.068030919386177	5.837615764583323	5.929718280150543	5.556357701494024	6.533025303025863	5.995789581728469	6.317922720981619	5.894060892771235	5.68257145222836	5.775919406489098	6.1078625060002105	5.5568016786265995	6.016917045470784	6.3082653363190815	6.43389865072208	5.727554877468572	6.103729241556285	5.82274519155788	5.143698205910177	5.971592398060315	6.336432348029732	5.646750414405275	5.003348300076472	6.153263508555824	6.432702155456747	5.563390645185587	6.293656900580745	6.0768113852552395	5.026667029543006
ENSG00000010539	2.6554029933137118	2.3816618463764243	2.7283552577782477	2.8441951031485537	3.2210700977362503	2.894465445018377	2.8925701920447	2.643439547182165	2.8634759546136173	2.6274461177654636	2.932914474221271	2.9652559375006096	3.107600048709428	3.0841852348730994	2.798390827091598	3.052167584358561	3.123693117967798	2.935881992780496	2.911798339798774	3.069333423589592	3.0224206107840104	3.239587605166495	2.9736487824740383	3.150976261196379	3.019949004643146	3.265082088695078	3.1951098471972514	2.903473663986851	3.0239930213112074	3.270013727798181	2.944108413160073	2.8313840414133926	2.851840775339285	2.671347238840884	3.265082088695078	2.926067699294678	2.9661270509126063	2.779593185174419	2.9014359997879153	2.6904445726721384	2.9744233000512454	2.775180776754554	3.4213746938852863	3.178084635676108	3.1474149782610734	2.6000735798479444	3.0235903521255563	3.3048839503785357	3.2426455128216713
ENSG00000010610	6.424607582155354	4.392027170757278	6.122798666179877	6.857140275491121	5.867087966916269	4.91313857897266	6.6936909046582285	6.304671996774569	4.412691611412409	5.677785459279912	6.128687024434176	4.091939143549649	4.055722642363007	5.527802934452775	6.974894373570306	5.147680286901678	6.062521681112854	6.603779034675228	4.696640246480716	6.103729241556285	6.345338066805229	4.442349062383372	5.759529417619339	5.683443379856483	6.195204065940564	5.074089860906973	5.491739216363892	5.841703601894686	5.052932394368909	5.712023134102057	6.292371585089491	4.760975134444202	5.634107909724972	6.071261618487186	5.998743968371552	4.400453410938017	5.833959653585236	6.196483791195418	4.521804130727521	5.725295971940247	5.979014469887159	4.981173846866155	4.224402534267768	5.712879550962586	6.305844663313322	4.296369949026378	5.6054992433653235	6.097182073456078	2.8129635857784834
ENSG00000010626	0.9282365255344106	1.128075820870123	1.3590501941763606	1.0351220667834293	0.9848539157976866	0.9179717012896591	0.856027666991921	1.2622882959894781	1.1849248461061515	0.8021072995567885	1.294031387692207	1.0062009291245904	0.7336147976799036	1.043595109699603	1.5676489953102168	0.9163766470876809	1.2222711874271275	1.4407563037009825	0.483587808569954	1.128593229291372	1.2934406373122873	1.188465766161932	1.2052058494987536	1.4305587865213558	0.8901116291336351	0.9573489070147196	0.939471450344141	0.8194106903809195	1.269480141291715	0.529494422831201	0.4278435769574773	1.0954784638533053	0.8406703770317862	0.9790724892856745	0.9052129788761295	0.6887198347403287	0.6215085205887488	0.8056194682628707	0.9414411255597832	0.9848539157976866	0.8450048735564196	1.1152798092872303	1.6247511687477652	0.6518321673363591	1.3068220143367109	1.3291132943059993	1.1598872318549462	0.8718108771793659	0.41840692847968114
ENSG00000010671	4.401877578496157	3.4488614586023356	3.782432103919988	4.665035948128487	3.96031599845909	3.326512843952613	4.505060972066625	4.9895439447520955	3.4124976598142154	4.256869984389297	5.214772459844244	3.2975821888701415	2.4853034148895996	4.89976236677856	5.477685897779164	3.476721791367546	4.293886295603301	4.648810318573905	2.613743613492188	3.6115428330093535	4.9835951703674795	2.805299294919739	4.009202158401811	3.5171627832970995	4.886437918043703	3.4294213864487295	4.675806689908213	4.503705099239256	3.651759143356879	4.321870173762002	4.621147636828224	2.8048925418831736	4.0935826282059224	4.880044818962666	2.6623850265473257	3.122578627654963	4.548160003050422	5.247619623763342	3.366315534800907	4.7417042171299695	5.164353674158419	3.2086303436622825	2.1437506578694636	4.057455623983876	5.281111460978237	3.5239910601878583	4.855629261799431	5.502394256111261	2.6345989625041777
ENSG00000010803	2.26933656645035	2.035253943145737	1.7146796563990248	1.705452838999479	1.8724055918953586	1.9753282131502312	1.7821033661350192	1.5572104999811822	1.6473600678562048	1.6334305265165159	1.97136574472061	1.9705123522251857	2.2586489201409354	1.8368404931297677	2.0229486735065993	1.7829889306381685	2.037264964456316	2.281927184051571	2.292393312351065	2.1207040352698314	1.975799703759321	1.975799703759321	2.0128509313617458	2.2160635866837115	1.9837728913340833	2.1215944437258107	1.4852518342180163	1.429202517473463	2.670604078600897	1.9320988661292817	1.9506596849084026	2.214140656377611	1.5863263342157703	1.8788874843601417	1.646878314122448	2.5440432254128265	2.025661455144835	1.9984816133691423	2.553462905652217	1.6988835102459867	2.1559837524980403	2.6880890611642285	2.046575388017544	2.109428999996645	2.0660460905134923	2.321024260407033	2.2936253838595593	1.8334703898548923	2.9584958082412007
ENSG00000010810	9.084389344723984	8.769679965794689	9.033016923235863	8.965560989108825	8.086657964845694	8.63005351146155	8.948165621567064	8.794973047804197	8.920470119432112	8.938540735115163	8.63781333415885	8.435592522630287	8.487830932736001	8.70281824398051	8.50149249666234	7.676888649862657	8.45902837595673	9.093446745540517	8.400828215430652	8.938540735115163	8.644709814632499	8.176154371725112	8.55249012909863	8.10309291569393	8.57860782081569	7.840197915614236	8.274429132663885	9.01140344248567	7.938666734182396	8.747239125487098	8.859158739607107	8.120949810414656	8.70281824398051	8.70281824398051	9.740130777731496	8.279470385238088	8.481205812550055	8.359204577054918	7.764787504233936	8.144323694313952	8.171743724795013	7.959495496879948	9.135053883397878	8.107525519248393	8.441390348544923	7.751058484674141	8.15830880766737	8.603138637599239	7.4579950395316335
ENSG00000010818	3.8553714455950363	5.666346578366883	4.465278101072244	4.044813065853058	4.213589883585953	5.704758178309692	4.311841433612341	3.3702644345815274	5.3866841716411695	3.7396033133134625	3.476721791367546	5.359092264678809	4.823812088290246	4.503189948652952	2.7114327361888133	4.805706145712446	3.9431535377198865	3.554038512344102	5.2030487655052005	3.905294356178823	3.2736489431279407	5.08215768434581	3.920852415086032	4.713650967098156	2.8692405898592668	4.829009498782466	3.9176906500607207	4.118246441910737	5.217855885476598	3.6945778384690997	3.626599808955223	5.042165779982645	3.744503995714442	3.500699030077446	4.385639325719064	4.968852342414199	3.833609643698747	3.337967425359547	4.883332348099784	4.269399613231182	3.00757862461739	5.033549234530047	4.859542289266499	3.9892809754837835	3.7230675577425774	4.8667644945027355	4.197380302037652	3.5269077947099103	4.908998171847748
ENSG00000011007	3.1911977786161234	4.890449696980045	3.4428878939542082	3.5924977247105225	3.9987859281814284	4.918488663056082	3.750021078015259	3.6331015623213565	4.8359724089186775	3.320360221832074	3.4522520242083403	4.714129935786537	4.497229692445932	3.672236409212219	3.7430594431806923	4.5101907373664964	3.516411015346067	3.457027838546612	4.35682785355924	3.4530372206385103	3.693585566305222	4.357734486065072	3.5790647614237483	3.8735960039795927	3.63106466929619	3.976126294188732	3.8873144322531985	3.997404085662369	4.3072723605036725	3.6909575584729533	3.686017625531569	4.4168014014409795	3.5022980245566737	3.2814830696747754	4.27591911003796	4.155800335792452	3.317510482082263	3.6521229212283886	4.607569248942146	3.876652049201251	3.3812298493764295	4.407528908030805	4.592735553271161	3.6484698418937516	3.4104179158260237	4.374409934082668	3.8411501807776265	3.3887291263582955	4.839832956956767
ENSG00000011009	5.595892341870445	4.163417512100301	5.402880245810601	5.239583479600405	5.341146937282156	4.475296265328481	5.201237311522949	5.379165332319212	4.49126747589265	5.3977825977484155	5.428163842131273	4.628024119360888	5.072274140398285	5.1854896965437645	5.726872372054193	4.788067261193534	5.239583479600405	5.516812663151669	5.148802145649186	5.162381613007664	5.476135225493293	5.180757250682138	5.359802880539685	5.3866841716411695	5.7529141031952635	5.083942125248767	5.2605845189486296	5.491739216363892	5.153564548968631	5.569507979678142	5.505499268885157	4.823290504089294	5.533177999123331	5.457976199402324	5.44998641085838	5.31809870841225	5.3664042303705335	5.525530420121087	5.105314571593365	5.341146937282156	5.6163446358170726	4.862303670866242	5.338555466949694	5.690877745036504	5.55019823823395	5.157843294404462	5.61787674433485	5.310791533798457	5.280482875493125
ENSG00000011021	2.3627451251925793	2.1454031780241016	1.9523200801012988	2.4230576597184847	3.436263473362769	2.6213441265510067	2.534438842230105	2.5203786385285722	2.3932603757803395	2.0260304861880822	2.374751995232427	2.9715381442568574	2.4080303341921545	2.487786929943213	2.7577420087860016	3.445359307996739	2.232253831719445	2.3156408129254276	2.3893229679209336	1.7485488730554701	2.8056883542691837	2.851436569380727	2.3205618099778618	3.095496262648804	2.7036480485553662	3.1618441116649842	2.461332177741843	2.682037375541182	3.0291002890067973	2.0045494724559476	2.5984804365812537	2.9298075361612086	1.9056516090558184	2.26024146236796	4.119986825596813	2.6152520662263083	2.075591387420139	2.8531363004921806	3.0706047899576743	2.4901744952830667	2.6133369277157956	2.7808116219017642	2.7476279025005863	1.7621279970078867	2.825808309665166	3.254359796218524	2.3760075832089314	3.064958995644932	2.8991275853495253
ENSG00000011028	0.5997943654337946	1.4959890985955802	0.3076064747970884	0.4687640604981297	0.23783461961016156	2.1887528387453306	0.44881975257815676	1.086081925770263	2.225453262369437	1.1147166775350044	1.1685786626975594	1.4229117035501724	1.8247234538580985	1.4012734479535098	1.2509369400598396	1.1523933787654832	1.0197540250652288	1.7242344917452006	1.607863645301859	1.18374737694272	0.9408219945119397	0.9486474342265664	0.9948709668067665	0.20702735491610624	1.446147069880419	1.8681885385139145	1.3718163026949113	1.917527119395877	1.121892216309038	1.5545738769430095	0.9797090192470916	0.9567171604466191	0.8631422071935622	1.6176321760447285	0.45046043607931213	1.4934280239639857	0.9848539157976866	1.411713884018352	1.1832857590215595	1.2288088054550532	1.2851740968877368	1.1583858525290003	1.6873878975484664	1.8150735887780194	1.3456479520068578	1.128075820870123	0.917189831275689	0.978388773041237	1.1404412241513828
ENSG00000011114	2.594854605041922	3.8081552543321635	2.798390827091598	2.625740834803508	3.124892862665615	4.2638306739379965	2.948893134749966	2.374751995232427	3.5790647614237483	2.4956934573097738	2.7593701934907955	3.812508594257938	3.111525369824212	3.2060925389482025	2.511830327028433	3.2086303436622825	2.856756848123505	2.5211773380126425	2.8912705711564652	2.484923235687745	2.6201291050765843	3.0816883742957573	2.6664064669886254	3.1629844658403825	2.7532614850448174	3.6225693564654793	3.1674309133188747	3.000048106712714	3.17403238569744	2.723841500762769	2.8453548519081013	3.190810602084672	2.851048540353474	2.511830327028433	3.187017149353185	3.103160874466983	2.880272205746348	2.958104939396452	3.4282765720597825	3.03868388818093	2.8241197754862895	3.152193824215661	3.105916706460543	2.965670349121441	2.91968791168926	3.4375163237459736	3.11839682841153	2.5141330306688445	3.204870464985878
ENSG00000011132	5.362635867450213	4.406155007300973	5.5176787119974815	5.059016822063722	4.656759318594412	5.459329906337383	5.424640232861202	5.027321907130816	4.198880290511178	5.121115625279477	5.195085538658641	5.3258843483902725	5.105314571593365	5.211252172104813	4.405650593152619	5.361860471791892	5.281111460978237	4.736561689100777	5.438965386199642	4.931710909299095	4.9023889244701895	5.6251358909319515	5.712023134102057	4.717647180495254	4.816657576600607	5.847956241783397	4.859542289266499	5.228543175442504	5.409747555558389	5.267295747519255	4.930679137022951	5.199364452370264	5.3258843483902725	4.935091446556371	4.707376456769546	5.560386157303929	5.099252251610107	4.926466841529799	5.544790830879087	5.28930910103824	4.520799559246637	5.198744464996561	4.368310408394656	4.6365659960955945	5.018754552527542	5.332455880458298	5.449107365956819	5.259326735723656	4.71877393466042
ENSG00000011143	2.6088903717017886	1.3735065590006468	2.5200332865847184	1.9105996789549435	1.0152537986923837	1.6979773332958163	2.3011082752520404	1.8904046508965522	1.0013653384138514	1.761757666331137	1.6718036677340191	1.269480141291715	0.7012447914801819	1.8442616950591206	2.001221388962062	1.076281914501315	2.0322564886942565	2.1420341411568966	1.2165808430507783	1.9040774470173685	2.098549485521073	0.7941056115082673	2.3960426291804295	1.583786083309219	1.6114044537439127	1.358100717732851	1.752549805276628	1.8917023835470732	0.9039214670110641	1.805416084440499	2.1753274629759534	1.0774286764887093	2.3832043832689696	1.87033133435864	1.675253954677338	1.1769047838028963	1.6571520307635055	1.8801727524524177	0.280907608138707	1.9275512302332576	1.558008983327247	0.8450048735564196	0.9711450504632266	1.0797385076815837	1.8167880141420327	0.8186812631339674	1.8041790760440837	2.462092825198609	1.9630875764419233
ENSG00000011198	2.4496507545928274	4.054946937461605	2.1465720738072545	2.9129801746805	3.310980966935492	3.8995578109963995	2.4299966946132288	2.72094700926795	3.508419939858458	2.2097843753225628	3.2194058630972933	3.6578718730940536	3.2732291476188213	2.010644498583496	3.7943169819021865	2.9142619512563668	2.7816133586751426	2.7944776198177457	2.074267969736524	2.5174623334358968	3.0689752047707173	2.570168804418617	2.1697998681516975	3.0485219455148087	3.896502372064971	3.532129150057489	2.785493153780737	2.0578340903073498	2.6549914690648295	1.9110567353388797	2.856940201582915	3.013123813406878	2.175709440567873	3.4338229846812953	3.8271094055364814	2.6979556012460173	2.918947042540702	2.7557465561679284	3.019144310631798	2.4028791492835277	2.905476080110596	2.7250027818874165	4.288693087823346	2.6155922564769063	2.933639765487664	3.326512843952613	2.7016874469223655	2.2200332327912027	3.09123364330921
ENSG00000011243	5.912286825685701	4.404624072952068	5.833047203280609	5.840780440836114	5.331864763957677	4.235840117870612	5.7962685432078045	6.0768113852552395	4.603407818932425	5.994799920982299	6.035652111348813	4.713650967098156	4.8651544152119675	5.840780440836114	5.614016618209341	4.409231049378036	5.418137551752631	5.867087966916269	4.7214290630771005	5.681723797290356	5.9162616807255235	4.775107674538678	5.907791291588153	5.312185938009143	5.726175462648815	5.002776238831197	5.246929564848724	5.75678088342973	4.824379113372752	5.674603048986931	5.971592398060315	4.535735782187329	5.833959653585236	6.002652666748651	5.438965386199642	4.964757535215131	5.815043019400723	5.808770604212416	4.589686773341817	5.646750414405275	5.59917917632963	4.564028888539332	4.943955330737153	4.862303670866242	5.735550369591099	4.706846768646723	5.479079752588442	5.956592218595942	4.845461024562894
ENSG00000011258	2.7960297827254057	3.0176055001638784	2.6274461177654636	2.657082405959291	2.3975950800651677	2.3734223252190945	2.74303521067853	2.558938132823711	2.5480971754640733	2.536572844935437	2.729577955527052	2.6664064669886254	2.3264198144854134	2.746441659299585	2.8482246277376553	2.4111183666831293	2.181191279836434	2.8221301747383434	2.115316618897744	2.587954214649325	2.761052524154231	1.959195587994218	2.559332896617073	2.2807654726894926	2.7181837733205305	1.8728550971922977	2.435638345844913	2.6108167205152473	1.9472717556128356	2.296978074274136	2.8539966253274462	2.306879202138471	2.464846517382961	2.5465329799396725	3.0743468945332646	2.188412313047364	2.5476938336200026	2.7039643760576286	2.1397179097608823	2.489771172035162	2.630248146684602	2.2080610093109607	2.7354322343542674	2.239185864929525	2.8136455627073857	2.187138950251278	2.703257096902227	2.661588212499807	2.8044967689208264
ENSG00000011260	4.087549034296176	5.339766323447033	3.9645552867044676	3.9220448305641007	3.876224838960151	5.0980342303796276	3.923537181129372	4.0059916098802235	5.121648899888702	3.8376880326194547	4.237800108246277	5.045098107902219	5.161801472095495	3.90341526996337	4.149447552881448	4.870324341932428	3.581152483902563	4.258338602426713	4.8493901119898055	3.9843734651597127	4.1740787866434825	4.466648934112397	3.590942695473135	3.7418147563923303	3.6801015871077443	4.038958656675919	3.3891462343362724	4.1106980533855735	4.614735245484945	3.827332864848195	3.991827881264281	4.7461049116308605	3.603069957658613	3.5148103953312577	4.091014202371249	4.916086833692169	3.5487113803167967	4.046056503744521	4.873064844796018	3.6637369606663728	3.6864750401696273	4.78006440985109	5.139356692802052	3.8017955059363095	3.9372106081665743	4.681828834254112	3.756788887868089	3.86498944977992	5.490983225343492
ENSG00000011275	4.4442056350381485	3.94109259039756	4.399964485258301	4.269931249994071	3.733674407722031	3.8218382461876828	4.284394011072775	4.215876660877999	3.6740401897481596	4.04837801264239	4.126388096816648	3.839748102354049	3.5248391411563325	4.2955622024088855	3.991827881264281	3.6824569676039682	4.1071644274051815	4.519792314761499	3.8931365162088203	4.346607936976751	4.465278101072244	3.9830833783517594	4.310029402412264	3.7454445737364916	3.8815099282643195	3.590942695473135	3.7979759793942875	4.236866093513879	3.9480774036705704	3.925643260438442	4.226354538616857	3.8034261136419674	4.127300111211879	4.371646799143697	3.86498944977992	3.993898891362248	4.262909608493918	4.198390996855152	3.7934572171567496	4.255502214201974	4.221685979471052	3.5455430155647067	3.6872875466409507	3.685676035710448	4.532742257815835	4.048915443737631	4.32435063612275	4.036715694623585	3.7962834071594074
ENSG00000011295	3.5952404828659343	4.810541141192116	3.598567449465857	3.4503693475455948	3.431868959023978	4.299213406593989	3.584264675776186	3.9194954438234375	4.842702133466382	3.7613538016260146	3.471537206301159	5.157843294404462	4.399493153849144	3.7793612903734393	3.5075928788208404	5.036601675193773	4.279749124830007	3.653422905124397	4.990671639870807	4.076146333080746	3.6139127066724828	5.168704205519138	3.8047449013658143	3.8532378699518066	3.6917706098544554	4.908998171847748	3.830224597481295	3.684132708104534	5.0523436887131945	3.653422905124397	3.773152397014052	5.2504096338456705	3.8098806591050245	3.768568888385781	4.176352343455175	5.5755703894026825	3.7508371419082045	3.3371838319288507	5.014063629598369	3.4624547525543106	3.9358253210461047	5.674603048986931	4.525329127913907	4.361571870060893	3.4205156647916164	5.180757250682138	3.583956624703464	3.3237404237435544	4.711470883126721
ENSG00000011304	7.300081184038785	8.065682860692576	7.141698078031181	7.137084243874685	7.046029564384223	7.804644040077742	7.120955053703574	7.015972781183295	7.719218478040532	7.056821095589822	7.084954082592005	7.729366827673701	7.645449275732986	6.97133481521845	7.2088692024518135	7.314429611624112	6.855402581900526	7.002287524624429	7.41868189639664	6.747127809463138	6.762987476493459	7.270520880971703	6.671329384452766	7.002287524624429	7.012317000609479	7.212818793408972	6.671329384452766	6.9251334626000505	7.187319747696716	6.538496686342342	6.893733670808278	7.320790020966981	6.6848301484502555	6.82311101293921	7.82992757640007	7.466424076631188	6.619859475176348	6.86918371429557	7.426786592907229	6.637431729665844	6.686853001011516	7.039236448376848	7.90374199279724	6.525935544931706	6.904633299488531	7.477845231001747	6.713864506962385	6.948554997629115	7.914730528546127
ENSG00000011376	1.7125298380171265	1.877144955787997	1.930745276769296	2.0273115153960592	1.752549805276628	1.2057179861361007	1.6890334907238114	1.8719831888462037	1.4098788206864892	1.408974368114236	1.705036694407526	1.4264651523735021	1.3466785684191989	1.4393414279869283	1.781615744743822	1.75299535702563	1.7999183558755714	2.011475327643347	1.758860888322917	2.0110159165889336	1.75299535702563	1.6947763421052637	1.6202822464087718	1.873249602470804	1.818374563322256	1.4012734479535098	1.4085114861222052	1.774253046071373	1.4314729907050847	1.5495115602279796	1.8954834411634214	1.6278813168136392	1.5284956694055662	1.5177009161348316	2.2138045163771918	1.5786131378871902	1.3814273036232698	1.7289632160593627	1.4983871448289119	1.242318652193501	1.2638797671717397	1.5177009161348316	1.9396017985577152	1.8334703898548923	1.4172364629308267	1.4959890985955802	1.411713884018352	1.9248522880533596	2.30978731240356
ENSG00000011405	2.6314705889362116	3.2097564450134692	2.6100629752494275	2.6370610390768916	2.9113578560239572	2.4625164314325487	2.6438799742451446	2.3355277286637848	2.1786552520453455	2.5681694125799646	2.464083680801068	2.1474536874406334	2.584077423472662	2.9038175339670342	3.1846722450566096	2.0632836925771167	2.7036480485553662	2.253942859891079	2.2598279797929473	2.5444673241905162	2.5187187533521973	2.1069052373648742	2.319792089538127	2.810274131301026	2.2581798410380562	1.743623858699294	2.509348693043491	2.438091140966676	2.170939151831991	2.2581798410380562	2.687653080201209	2.141731862747902	2.3971531545668867	2.275689045373561	2.9265288120828132	2.164011111215006	2.632163226186396	2.3904635746869967	1.8084087551537702	2.745409814067007	2.5808068873232566	1.9209086321566406	2.7598346729487333	2.590628576744319	2.716131195197744	1.9725415117549248	2.5980125881492957	2.5480971754640733	2.3268087556402697
ENSG00000011422	6.9122436705453945	10.739879722379891	9.05413442162095	7.2088692024518135	9.228279040492032	10.583268426428539	8.234633417369123	7.6160120981462995	10.700524622557054	9.033016923235863	7.09656836904419	11.21902339406549	10.202917090375351	9.375760854078518	6.709230443776407	11.569259666355562	9.795520480611385	7.855499931961161	10.938252511592182	9.795520480611385	8.120949810414656	11.521220761030396	9.714203337415091	10.157049966048197	7.556742708925947	11.458795799083795	10.144576337351033	7.980660825445988	11.164027027910373	9.590683835395039	7.378877843555798	10.878501408393017	8.835719958819633	8.811351300903402	7.997640376634963	11.125449748234685	8.93085077549271	8.185983209734953	12.232090331943613	9.462925690499173	9.169053920604908	11.656884866528765	8.938540735115163	10.956311521606127	7.74392114101263	11.688222020717783	9.327494217436376	7.328648618679737	9.362141949054237
ENSG00000011451	3.758912209324537	4.924127838075538	3.9239069990783992	3.616476943270082	3.422223883535118	4.645215925359235	3.643973637343194	3.414444878107296	4.331575753403705	3.210164140229378	3.8108621227819257	5.018754552527542	4.423088911514206	3.747870618292533	3.818044207849721	4.6002583243842095	3.317510482082263	3.308090458615682	4.670641310127451	3.3052380040674882	3.490585331465216	4.4442056350381485	3.4338229846812953	3.395936979582968	3.3914504811531057	4.301447561877328	3.486913007190604	3.724685043041885	4.306751737068537	3.721725735444485	3.381647868794552	4.326199850241391	3.2695547687489883	3.458209465020299	4.411603966173353	4.708835261090814	3.6979242341495624	3.376501289442669	4.639752312394955	3.347350311915583	3.5199565962400037	4.038111981624634	4.609187488965831	3.1904344617025493	3.7003569729644137	4.531784716547109	3.788158435547895	3.581152483902563	5.153564548968631
ENSG00000011454	3.279099175612919	2.7971485713660464	3.0986820433677824	3.4695713002500415	3.73011916840631	2.6133369277157956	3.374932423236039	3.248433886457665	2.561621017044268	2.961365062432291	3.347755603106895	2.820877395181166	2.928989222036777	3.1846722450566096	3.141460809506563	2.7173330865103	3.0286702891453	3.3352394860778847	2.521984977831858	3.107145025469082	3.4457711625001233	2.842908967266554	3.220640650835191	3.695392783271092	3.05802905200378	2.1899898451397704	3.1626110767887456	3.1218154570108165	2.8056883542691837	2.9553054359634294	3.315862194010964	2.454865535605749	3.2602690669607837	3.2496257670749396	3.53722288399211	2.6721195980043153	3.225579179783955	3.3245125590781126	2.9516482751658684	3.263908170982301	3.4465620597202764	3.0600507585697523	2.4096018903194576	3.3036332412715974	3.2416131279729044	2.489091997790241	3.095496262648804	3.21820860679227	2.745409814067007
ENSG00000011478	2.1936351191330616	4.305810265073449	2.502822614584166	2.528784567235324	4.070293010301468	4.6068974838363514	2.5284021684415174	2.5550627145161577	4.381978327719472	3.2190165083273934	1.9056516090558184	4.493164441152905	4.957729366790704	2.7283552577782477	1.8070943647786046	4.106666082621773	3.5904875426826584	2.5162343139706027	3.847171010171004	2.733057688783305	2.3109118440397403	3.566642192115667	2.7906547517823936	3.972073605576993	2.036925852858945	4.064381349746092	2.5546253007840214	2.5681694125799646	3.8780223898266155	3.078049906881442	2.2644625149383444	3.7345145384116645	2.6451318958526446	2.5012663086453846	3.838507509555404	3.8468268945410675	2.8129635857784834	1.9065195583990706	3.6541617768148082	2.1693957275990003	2.664769329706857	4.001960802883975	4.5011765973579765	3.1399204393031073	2.0322564886942565	3.774400118989244	2.72094700926795	2.440071115604022	3.232265676907492
ENSG00000011485	3.5207153553507204	3.5727415640960207	3.744316988565031	3.7873270562120553	2.718584389443813	3.1947312114316664	3.9067005811019038	3.680799461953864	3.782432103919988	3.3683130107410775	3.616931234309837	3.983949911051352	3.890163878955653	3.397962912485693	3.5924977247105225	3.5921094470414743	3.519540066884307	3.2984609175525272	4.0140996968124405	3.399533096346024	3.78027942235209	4.10220937021247	3.8619125616504264	2.8056883542691837	3.2194058630972933	4.062623153255335	3.0608137241948574	3.390986242575239	3.704141147107316	3.23313925855579	3.4600676272171964	3.6447130658404423	3.4534616732314425	3.3343768946162164	3.4347361305844935	3.8029821287228947	3.372249911583592	3.134767122833894	3.358384263720282	2.7654652515500646	2.981530598073114	3.447707783871102	3.979185195563821	2.8692405898592668	3.3821332593994193	3.8986915035733536	3.21462410517227	3.4691502332834157	4.575098967292423
ENSG00000011523	2.9125674775690453	1.135011276820202	2.9429545740447898	2.480022650030409	1.9213309185422949	1.1958445007367517	2.581971751205166	2.289745317186521	1.1812117693973276	2.26244474286855	2.321024260407033	1.613187994313425	1.0086637317185385	2.283422635586838	2.127948557677715	1.0119310504900387	2.3089479407719975	2.878684206748679	1.5409353555968477	3.015958475852296	2.400176246121954	1.2612696853136844	2.553860133756451	1.9737114599467454	1.977079755321907	1.1481828222043289	2.0208607045121254	2.3343000069420765	1.0472569169149464	2.3631731389354136	2.678858167357332	1.6055518757790905	2.7936414708275676	2.6092874184511436	2.2517285665024547	1.2718811147023266	2.5069081969241562	2.6361405193390834	1.2918103366649432	2.731080799941332	2.3960426291804295	1.6968065188911383	1.03760738627955	2.5065115664550084	2.425654707169096	1.1774434737571648	2.4524326421153804	2.3672449421868635	1.3779933676502403
ENSG00000011566	2.369843281160836	3.9775467053657256	2.4431412521460913	2.3105641555354164	3.872801340055183	4.138396011628524	3.088042864429336	1.9167333130400512	3.9149769686144875	2.611673701336494	1.9248522880533596	4.999366427609491	3.860751838198321	2.7602743902245166	2.341265754444369	5.3664042303705335	3.3166661246093927	2.153172782727076	4.738045884878337	2.3799305817471104	1.934149134546888	4.954703080928211	2.5032515943225944	3.69293836397812	2.750769415136681	4.917890030935063	2.9010161048114567	3.121414744932001	4.94049746264519	2.771104088279388	2.602736045521553	4.752895795535285	2.857504114876091	2.1559837524980403	3.289117321503709	4.922512043893529	2.703257096902227	2.296559586553708	4.666553771725661	2.4718455642671175	3.4428878939542082	4.627512827358707	3.25114755902368	3.765635207355437	2.2722196406107495	5.146384605175754	2.5328957109551906	1.9737114599467454	4.202255604994654
ENSG00000011590	1.2210591371128328	6.2240866117992315	1.8548669951245869	1.701195901222653	2.0790382787688593	5.44998641085838	1.3004548789106996	2.71400947290958	5.966383936441439	3.040014113971308	0.9647407458177134	4.711470883126721	4.6365659960955945	1.349042725679764	1.3991048631991285	3.3431999382790254	2.3791839082712856	1.42332938264375	4.3024072963440645	1.804556250098095	0.7949845018140664	3.306907972411267	0.8406703770317862	2.281927184051571	1.9068843344870423	3.9277258226746437	2.1996784719955693	2.1334947377673403	3.8948099662202496	2.469866419541053	2.281927184051571	4.242850024582198	2.2510094426869607	1.4181124644167826	2.696334212832272	3.4265966219106785	0.7725497702450335	1.862221956185865	4.258751536727367	1.7542348834333261	1.9688714379950174	4.497229692445932	3.626599808955223	2.259392636454701	0.7443277495208298	3.931560148577184	1.124160563469466	1.2493446187103532	4.000173342831859
ENSG00000011600	9.795520480611385	7.6421491226241844	9.602904707933938	10.060005739999978	10.289707259664647	8.180380693241009	9.920910394741169	10.202917090375351	8.176154371725112	10.004044970028598	10.188399663955876	8.268872888847307	8.572115882887736	9.806515126155624	10.476248852457008	8.811351300903402	10.227891248730284	10.060005739999978	8.525969971688399	9.691700539032306	10.214041213083549	8.610132866516604	9.947967348534926	10.073086911304955	10.52322617791161	8.63005351146155	10.227891248730284	10.289707259664647	8.666588273213442	10.128610208574141	10.172496106975018	8.38025235865845	10.114223226726093	10.188399663955876	9.436560500882015	8.513105703364927	10.100378025509917	10.487601239325201	8.80362949987904	10.144576337351033	10.752424578592313	8.990947938459813	7.797252084367649	10.50014609496891	10.303430013202378	8.616432154995074	10.030607164688679	9.795520480611385	7.450000599226366
ENSG00000011638	2.1082220617904945	2.489771172035162	1.636583225448264	2.0277073893324493	3.132048867481774	2.8905380206084423	2.1420341411568966	2.5211773380126425	2.7020598272414187	2.0586787963533073	1.951905672243507	3.3718491353004687	2.1651681553138604	2.09936692965397	2.13269047458069	3.5790647614237483	1.9060953289091631	2.065620629032745	3.0867648040416724	2.180296441134397	2.6914673841003416	3.0759458204153094	2.1651681553138604	3.584595415432483	2.3659302554268726	3.6074317412924897	2.5351764821706135	1.5432593208534997	3.823179689365414	2.0445900314144385	2.074267969736524	3.487712061751324	1.998917678918494	2.0045494724559476	3.0330679697958733	3.061555855125371	1.7930090716301161	1.9721646322646817	3.450788557724537	2.1839756746368546	2.2192974022969247	3.476721791367546	2.535544575279789	2.6447364064712198	2.5133871508063406	3.485314983660686	2.5036674778343824	2.3676557828797216	2.460588884983849
ENSG00000012061	3.8294608937283323	5.48118280048944	3.7563458041745936	3.6901551161390325	4.136245439041535	5.3648209963280955	3.4042934309631234	3.8744652604376126	5.0377015480243905	3.7709404327522607	4.282481596999685	5.772242475376726	5.013333950316913	3.6380699745382223	4.599186558310139	5.966383936441439	3.7487392466196576	4.312726881718568	5.1186437927844874	3.953586617825856	4.004174763862407	5.902774675656508	3.3718491353004687	3.9930319199518927	4.160775877933959	5.154778922004446	3.6484698418937516	3.670616985342716	5.5357863940497545	3.645617465235116	4.022721414937245	5.295467054678181	3.370634747178057	4.2872015275463475	3.6443383653672985	5.687252466094025	3.922528927165529	3.7508371419082045	5.53235647538893	3.4695713002500415	4.125463025790271	5.82491100857411	4.314054569066071	4.136245439041535	4.507688322619615	5.59671095316428	3.958223204864875	3.3289009190915344	5.271775207284942
ENSG00000012124	3.4408951257124856	4.933321670287201	3.6403962521009534	3.547123167238338	4.368310408394656	4.937584876673804	4.083240738223228	2.8706985680226342	4.990671639870807	3.0841852348730994	3.6070276134256964	5.915225358795136	4.747171536374885	3.962061745961844	2.696334212832272	5.579428494094064	3.369513793998967	1.7197348356536681	4.554889276534111	2.321024260407033	2.6734358396539677	5.047001385584278	3.090525672487617	4.297833080765524	1.1010332733966404	4.077230807162678	2.0143451400205072	3.1582219911234595	6.134149855202374	3.13364881311675	2.9856452390166286	5.526978926202695	3.403486511020519	3.029962900221056	3.1578120422164395	6.742112578167177	3.3091021832177185	2.639910896175473	4.832962072674729	2.9343787360314586	3.1943413972996737	5.042772254885968	2.838725404553829	2.748002151252977	2.706070133238054	5.726872372054193	2.8156904854724063	4.558637457658135	5.936515174806504
ENSG00000012174	1.0712084612224466	1.3054406489329815	0.9258702253118161	1.314637105127558	0.862361776699887	0.9505213006543854	1.1372774516692896	1.1053128031381234	1.5193646858255458	0.9553821580480468	0.8383095168885655	1.3472215364301505	1.1588894335975193	1.11197451162797	1.1744930225027377	1.408974368114236	1.1685786626975594	1.0842874769566277	1.5202426230754305	1.3151675386565262	1.242318652193501	1.13079135993472	0.9498315233385021	1.0100434783935832	1.1574011556201953	1.0898247966551209	0.8790259298031124	0.9621998771111763	1.054854495446133	0.8790259298031124	1.3595425572479627	1.556351846400101	1.0321172211451883	1.0074167019073217	1.2529806284129523	1.2434330564012328	0.8339312135538817	0.9797090192470916	1.1905913309792473	0.9024527456894594	1.1069296004863702	1.530288959694462	1.323423253171688	1.1680961524376212	0.9163766470876809	1.2413820224033854	0.7463030362849514	1.0657952205780186	1.4176900424942345
ENSG00000012211	2.1365166053011	1.9535021167439734	2.062001434889612	2.364730397793186	1.657637718843032	1.4686043732450007	1.693080863075941	2.776044519812786	2.3904635746869967	2.042007370406015	2.534438842230105	1.5428593326921427	1.7685579082069998	1.5850432610948304	3.0713375612509823	1.772724783849571	2.3611629543144304	2.655773978529406	2.3734223252190945	2.0533402818003994	2.752016082663573	1.9559156058192084	1.6873878975484664	1.349042725679764	2.504917125638607	1.9448531555486446	1.8087782849631215	2.1082220617904945	1.6528307705297403	1.9196618545086281	2.2846267414186654	1.681123793750549	2.052499705896153	2.3011082752520404	1.8788874843601417	2.153172782727076	2.2919250859906186	2.6816037944975375	1.7356939771546915	2.004959428728441	2.683286845564598	2.0846992070890673	1.5858907130417006	2.450867940755613	2.4123083053858423	2.1305171772308804	1.8274328996296025	1.785596993591133	2.3812496272381076
ENSG00000012223	4.824379113372752	4.222573428807235	4.772289652972784	2.0926894301700036	3.6684543286617535	1.9997297876179891	1.9791415720748384	2.745409814067007	2.895990079797491	2.5771801553530627	2.2752944590818456	2.2974625888544	3.5252865750452145	2.6495326885273838	0.529494422831201	0.34347653380301363	0.41840692847968114	3.202220828230933	3.6880643703638913	3.4055321637085267	4.507688322619615	4.757172264153775	4.632943550771526	3.6525427326651023	4.609764346722453	4.675240148253017	4.7864973500101025	2.832920882644803	3.2449439326766867	3.180697524413704	5.313486416083039	5.406345317766329	5.545564940324476	3.0311878469000804	1.8300353106381047	3.6225693564654793	3.1719336004863727	3.3117446756012066	3.856618912539694	3.439640592666664	5.603165458334338	5.9017308405817035	1.4167865020189725	5.779509203061936	6.551654903287887	6.275953388781369	6.588195524668711	8.125978362884155	7.148420343765237
ENSG00000012232	2.2189147326590435	1.3590501941763606	2.0322564886942565	2.33309681153598	2.7114327361888133	1.4251262013966328	2.358174402567903	2.3702079979093713	1.383618646323502	2.1821200034666806	2.5624006135925868	2.122317660627744	1.621497782521513	2.146199620448795	2.7540656339003395	1.7120248555919904	2.6526226314861243	2.534036522854214	1.9638651001004204	2.0392301381626052	2.6643728069124712	2.147765142807187	2.1215944437258107	2.2878438984603324	2.9484881668954843	1.969751583728729	2.473068911925765	2.1738148407959006	1.7410991408403755	1.8801727524524177	2.5162343139706027	1.3421789528749972	2.3043696800894242	2.723841500762769	2.9404561634690602	1.7981929042486173	2.3971531545668867	2.66976896027693	1.4135416252235182	2.2157070976151223	3.335582652171982	1.8788874843601417	1.7305796066267212	2.8187803600240304	2.7016874469223655	1.4733205275426449	2.1397179097608823	2.171376615342459	1.9916964950270437
ENSG00000012660	5.82491100857411	7.402697685973577	5.8274898386410126	6.049941182122674	5.396346924772057	7.102381665715148	5.873467876768253	5.669534339317514	6.821663038191509	5.59917917632963	5.6891142889985025	6.878585131943464	6.187415033555546	5.742513215184896	5.581949794047463	6.558626189072879	5.765108671373139	5.672162682114337	6.588195524668711	5.82491100857411	5.800725999845078	6.6051301553883635	5.757658935693172	5.313486416083039	5.454222964034491	6.145463200591668	5.42381918002241	5.956592218595942	6.743919610242305	5.935560948305228	5.92573151711327	6.906768303162029	5.71986615714784	5.500207367323483	6.177329814410444	6.350190083555185	5.6000023990692265	5.66723498859395	6.618505459131153	5.638970144984351	5.662836342483102	6.745439445788763	6.339108505991586	5.535138824612463	5.55477129863126	6.697019152866609	5.660173037329779	6.196483791195418	6.788146904690814
ENSG00000012779	6.252713048484387	3.7727498059390148	5.753662891968196	6.648120470916355	4.799895029381654	3.9624690010188703	6.059354598918131	6.935835152346841	4.155800335792452	6.432702155456747	7.376268589537573	4.6701618474239615	3.8689011180229094	6.5952343387504735	7.975607540937915	4.86346411871362	6.830269568598826	6.816245948509178	4.102666281881075	5.910336263175382	6.695266399789279	4.498128885421808	5.958462258786179	5.13746655582316	7.413524395701385	5.161154888839441	6.655354298209795	6.862776743587964	4.960001432197282	6.236449378901625	7.16774938895694	4.89760190838427	6.416628028866761	8.406372681586415	3.366743916744986	5.088208955926285	7.590917884130957	7.445298592226235	4.9046473475850325	6.58960814643557	7.146370068610458	4.991194222235849	2.9026637251252714	6.154263197516725	8.11196821638199	5.156107789149775	6.862776743587964	6.984253356094469	2.4111183666831293
ENSG00000012822	5.76347414343329	3.6258738358322082	5.415804323893918	5.515331983764015	4.932299804972328	3.7541944859000607	5.4615173890047455	5.433283767652923	3.64354826882197	5.300960171934411	5.745271768993449	3.8319756702243954	3.436263473362769	5.389420133819849	5.65601554912304	4.001478269998366	5.111986989156219	5.327742622192255	3.050833110313728	5.011478581312475	5.713615416723031	3.762736917549928	5.535138824612463	4.660434728905781	5.6848956425039505	4.190077579898753	5.222016203193666	4.976466208038037	3.856618912539694	4.892076155055848	5.289937721863522	3.7890371202943376	5.161801472095495	5.866139616839298	5.781382395289783	4.108434341895044	5.766082517033303	5.295467054678181	3.3730032259040277	5.050608478228532	5.116859437017808	3.760066136283494	4.025381136867865	4.649955440166215	5.361136484751762	3.497524706042303	5.181336914690793	6.055104804836315	3.6198175962275316
ENSG00000012963	2.926067699294678	2.4562132131419023	3.180279137238488	3.1328870111770932	2.883331868868762	2.9719773453662497	3.2864135786646123	3.2864135786646123	2.962174914148446	3.384796715608018	3.3511669658163568	3.227953764734076	2.932099385028016	3.1374808930619937	3.2744637574417066	3.148604687112307	2.933306079394034	3.0247751520100232	3.1772629216660113	3.328154211963827	3.2060925389482025	3.4083403915555084	3.095496262648804	3.068134922351304	3.5269077947099103	3.285562132273051	3.4488614586023356	2.9767109413485544	3.135175686731816	2.8175909765728844	3.1241503824142307	3.048924450498326	3.1130909630085113	3.1315951167681795	3.142947033511946	3.0863215792769783	3.0307608226527822	3.1256297427923925	3.0718050436895346	2.942611426903874	3.0414588985173987	3.405117897840087	2.8077774041505714	3.090525672487617	3.1410697344497134	3.171509351276876	3.076743429062522	2.917124409758397	2.6341861305747623
ENSG00000012983	2.9167576625282914	5.415203605176812	2.6742191364329817	3.2519968242032875	3.245637737799571	4.953641345520573	3.2519968242032875	3.458209465020299	5.359092264678809	3.2619388117260883	3.029962900221056	5.281111460978237	3.6642375292276324	3.8112394078442033	3.0059115142693025	4.835387678599819	2.986864313042863	2.5714650259519543	5.024914108292417	2.5811794048114525	3.347755603106895	5.022378127281922	3.095087857723123	2.8677234115861125	3.603479617351944	4.715160954607941	3.4962495336985766	3.153776173574555	4.906770790369514	2.3359469158442288	3.0776365492179556	5.340472172821903	3.3963054364455343	3.2925387394297037	3.6541617768148082	5.045098107902219	3.1130909630085113	2.9355060249778098	4.927069550792469	3.2295653342744735	2.858691730202084	4.522806588049066	3.7438478865530915	2.884892148908688	3.294297716246501	4.769074218279317	2.6549914690648295	2.8840077330935063	5.369916772299676
ENSG00000013016	1.308440514057819	1.6096932775120838	1.2577579948556785	1.1063961970084635	0.9113237478381001	1.090998204002407	1.3912003363634247	1.679923545194453	0.9236998306888975	1.6976239561452022	1.2585014403486543	1.355402437402143	0.9163766470876809	1.1615250429268755	1.1574011556201953	1.1963023590441335	1.2612696853136844	1.0891817688922976	1.0618746166232267	0.8228059621607661	1.5039980687030492	1.5828947125231834	1.3759981555832124	0.8849471577387708	2.1490622405931146	3.000048106712714	2.325581432725393	1.2196246126225299	1.2950882050832804	0.8923657282859926	1.3859287684145831	1.3485331576863806	1.1680961524376212	1.3874254200172247	0.9797090192470916	1.3176536546761406	1.6503347676563946	1.8372730332257625	2.071874666869483	1.7440547366951207	2.316431719520185	2.6840763018833784	0.8450048735564196	2.729577955527052	1.9299784223009226	2.2192974022969247	2.26244474286855	1.2488421392644202	1.1609705201999203
ENSG00000013275	5.741733927701823	6.160590368641363	5.785113932421822	5.761465087929666	5.801608147282306	6.157363105584414	5.76347414343329	5.631542236811967	6.0768113852552395	5.622866345291914	5.777582678993828	6.130954281622891	6.360017691452547	5.784037681908306	5.703080391254004	6.0581998405094195	5.788079854962209	5.474842556379854	6.062521681112854	5.60460779126898	5.58560579455189	6.029254244517157	5.915225358795136	5.841703601894686	5.652799373911249	6.049941182122674	5.729966210639802	6.032353399896163	5.972430784783002	5.867865487180154	5.6147560280911675	5.857392725800018	5.654298412566617	5.4535079927197	6.2434624562944645	6.0366736817098126	5.55019823823395	5.527802934452775	6.088408478282896	5.482573820274602	5.519179408022198	5.782288140011428	6.713864506962385	5.586474475270045	5.544790830879087	5.927699868443498	5.712023134102057	5.57703111012736	6.260983458366628
ENSG00000013288	3.510749097377252	1.6438332422546327	3.410032341882728	3.4257851581613106	2.820433723419152	2.0483465708273214	3.390986242575239	3.7349314459215233	2.2940586532007656	3.5831534012914124	3.4922034118136067	2.2902133260701953	1.7734894482952361	3.4633116564354847	3.585331378025862	2.5690640379954437	3.4473301046025506	3.485714352491618	2.5984804365812537	3.2830296941296315	3.6748908471580517	2.7843607902191447	3.416531717956553	2.7967897488415367	3.7073984371688646	2.800072989720353	3.439640592666664	3.4629430302842295	2.6155922564769063	3.432320110888687	3.347755603106895	2.4686461526135677	3.388304724989828	3.5937776792153873	3.1130909630085113	2.7181837733205305	3.2123064213575483	3.599823717217867	2.6620689459466917	3.3698891973144267	3.680799461953864	2.5997062831646525	2.153661567962558	3.554825128562563	3.479979842451319	2.6031411211024116	3.2190165083273934	3.2222414608619303	1.9570803488938147
ENSG00000013306	5.929718280150543	5.853774714770288	5.741733927701823	5.567191384929089	4.847698622487885	5.436879285533857	5.359092264678809	5.361860471791892	5.4014549934375795	5.606422167335939	5.59671095316428	5.454884342232411	5.516110158884151	5.24206249445489	5.635633399226151	5.134214818168796	5.469775040637678	5.606422167335939	5.268504958072993	5.50942367642728	5.497287215751515	5.0936305965305335	5.317263840638455	4.714129935786537	8.268872888847307	7.7611344110505325	7.532643782333475	5.177605377620655	4.771275214640588	5.25606238771992	5.5943560462319155	5.26986280816532	5.474188516717644	5.523356175925505	5.1592392452809115	5.13746655582316	5.450724376771983	5.206166748184048	4.915499576699708	5.142957033142917	5.988634123623604	5.983793381749354	5.545564940324476	5.625941832568953	5.634949075449633	5.329726387674451	5.540478320612208	5.856464051245498	6.353877754588585
ENSG00000013364	6.347792693763789	4.845020539052033	6.154263197516725	6.444310254558617	5.5284969196395934	5.14000946724245	6.307004783810089	6.588195524668711	5.25606238771992	6.179791016347818	6.466713334873931	4.839832956956767	4.373074010266892	6.1159116537233675	6.76671226643846	5.315450228946332	6.177329814410444	6.245691465249535	5.076582274385216	5.7899171363992155	6.571616809439694	5.292669999538263	6.275953388781369	5.325153859746685	6.438003645536574	5.590603633786516	6.239953891188192	6.451873257911078	5.378445083394549	6.004576979508419	6.3082653363190815	5.270478008176047	6.121633035335438	6.431172760051439	4.781045783905211	5.205566888211095	6.179791016347818	6.173655269774369	5.145681450689827	6.052970485330461	6.152171943857792	5.036055972208715	4.685062003828457	5.739082071075968	6.534391097546438	5.278303646226912	6.047681781079082	6.6744123656168215	4.822701759569076
ENSG00000013374	5.081566877202883	3.66210706876969	4.874177656363547	5.476135225493293	5.111986989156219	3.4665804201884765	5.2000131477779705	5.308977183597977	3.1403789743471147	4.976466208038037	5.056002476036091	3.328154211963827	3.346503276510933	4.806767975355885	5.195638402570636	3.6663390029920726	4.650995057496437	5.244186511468857	3.9909232805261725	4.93822678785854	5.348941913415528	4.112837642520126	5.1348419449718286	4.664054885345573	5.201237311522949	4.107981386316113	4.812744341341289	5.154238691349554	3.9654231470409322	4.9023889244701895	5.107250436230131	4.08408002666609	4.908998171847748	5.187903445803869	4.7375882584960145	3.721725735444485	4.8533814330073675	4.873064844796018	3.3383065870105004	4.4428044545760255	4.60443447578426	3.6771631940541143	3.6974856991219203	4.2872015275463475	5.262605378954874	3.367100795418502	4.827617457553286	5.853052327547847	4.550787881804873
ENSG00000013375	2.3359469158442288	2.188412313047364	1.9962098607403556	2.5328957109551906	3.2774329064275176	1.775131911494991	2.0361274541949244	2.1862702942092946	1.8239037381576495	2.5972753781731917	1.8274328996296025	1.8599198288186243	3.3559174873695454	2.323360432410625	2.0582361455326406	1.9683850632630142	2.83531624650145	2.6148746679480506	2.473068911925765	2.910152713756269	2.839799371331271	1.5532573708323847	2.158923582604386	3.1687412702814313	1.4713090763990513	1.7829889306381685	1.7125298380171265	2.858691730202084	1.88453264803448	2.5710192285756506	1.7423034382596567	1.9559156058192084	2.5792179692885338	1.5610540366581627	2.7634240936873904	1.1701602578472985	1.9444650401035424	1.895909319934853	1.8154811989618187	2.6561971717198265	2.1619163811186604	2.0495413908388103	2.434759400146584	2.409989748274576	2.02247121334758	1.9833611976154617	2.015220272538227	1.6149435198486457	2.2846267414186654
ENSG00000013441	7.967272604291792	7.6194054580596164	7.751058484674141	7.729366827673701	7.918978430857638	7.687082925544121	7.629410052239794	7.687082925544121	7.309984692841015	7.848343284161262	8.065682860692576	7.6194054580596164	7.658860773454787	7.997640376634963	7.729366827673701	7.725871579665287	8.34847909299082	8.220569194793432	7.545868839501509	8.666588273213442	7.9512620271303796	7.632758326890325	8.224541176639939	7.822860899689261	7.764787504233936	7.697038006283161	7.661779075633218	7.638812945245218	7.911120654704507	8.045327111861553	8.125978362884155	8.010543737637661	7.865942521194669	7.819334326810492	8.140478193325674	7.78607137280585	8.049753060481121	7.2922771471016326	7.512899146464721	7.297503167514954	7.574125704813969	7.171839731048588	7.9076846843702775	7.112416497890299	7.572974352062728	7.840197915614236	7.74392114101263	7.980660825445988	7.495177206136531
ENSG00000013503	1.1487693414303686	0.88852287773774	1.3416931278192314	1.3534394283936042	1.1843290151687003	0.736535870130828	1.227237556961559	1.132905947454022	0.7984716150765238	1.3564023030780001	0.9560842185021342	0.6705370061137081	1.053265277065067	1.1563073393144476	1.0177496264426422	0.6112826393814533	1.0400154105834445	1.3044401651125441	0.7993833094448511	1.1529610155213978	1.0916335935766162	0.7570964590378507	1.0699406756203573	1.2008345429283938	1.1141508429562696	0.7843559491333425	0.9089840577727214	1.1069296004863702	0.6454009086854238	1.043595109699603	1.2934406373122873	0.7783036972809866	1.0314736300643808	0.9289245860050098	1.7714488065092409	0.9120276697089382	0.8305006846032049	1.0830270183269501	0.8923657282859926	0.9401185031969628	0.7483717268955253	0.6842775715351664	1.5924574124889304	0.937355581801135	1.0345733888677628	0.9148694629045676	0.9905583948178615	1.132905947454022	1.448822198135181
ENSG00000013523	2.273613710102036	2.490595800948081	2.3820784789782863	2.404099629624162	1.647775173679146	2.5328957109551906	2.3960426291804295	2.3856629000826866	2.3143829054773732	2.3011082752520404	2.3528268070469434	2.2077050171987875	2.285063214608179	2.7743239795120673	2.5732929438486756	2.017684407784217	2.2919250859906186	2.623369875198018	2.5808068873232566	2.342982099656061	2.497385216153264	2.296978074274136	2.522394339713164	1.507352456820877	1.9353272866780826	1.3779933676502403	1.7512491287154357	2.645484667089075	1.9506596849084026	2.0671983007919743	2.3367413309401495	1.9904430567781857	2.13269047458069	2.3639376496607656	1.2995372511526841	2.1899898451397704	2.2526502958982837	2.2306732601743358	2.1989059676827036	2.273613710102036	2.225101566888369	2.013836770662601	1.8715086347779315	2.052134656188014	2.4562132131419023	2.47392187867614	2.1454031780241016	2.91968791168926	2.7992535705918296
ENSG00000013561	3.448469958956641	3.610344448271068	3.651759143356879	3.8406474652668705	3.554825128562563	3.4844973129754937	3.8693664074324063	3.8319756702243954	3.8910500022859504	3.397962912485693	3.9057627782961526	3.6447130658404423	3.5968875660978568	3.6022349158991283	3.678803564623218	3.5592380614079127	3.3363892544373153	3.750021078015259	4.136615147406122	3.732462669729974	3.8532378699518066	4.05796658696388	3.5507604239730712	3.452602436956075	3.963712649419896	3.86498944977992	4.060638803350332	3.7902742524555126	3.7934572171567496	3.6270015830545717	3.7934572171567496	3.7036997216398477	3.6633160406957237	3.403486511020519	3.133228451615089	3.7714125133554126	3.6998018972582507	3.6979242341495624	3.799959970947667	3.6074317412924897	3.5248391411563325	3.923537181129372	3.332563663942651	3.6903791328337876	3.826503823741947	3.732903255087871	3.4803559149954286	3.6642375292276324	4.010515797820061
ENSG00000013563	4.023684394847617	2.7085683721192937	3.500309812965533	4.007741633523673	4.1722346069275495	2.966573909554793	3.806877682860082	4.492731709752025	3.122371935197779	4.40969974299276	4.65935353528291	3.5115641448005452	2.496557392189212	4.224402534267768	4.770215746985476	4.094056028131554	4.584806377111975	4.511622010905796	3.7927056378898603	3.932033464862498	4.378385409117025	3.4500395785010665	3.921605840576728	4.091014202371249	4.710982012011155	3.995341563586476	4.107981386316113	4.789719944691511	3.9406894795349494	4.38606751523064	4.521804130727521	3.531676250900456	4.379361241177926	4.858306125758246	3.260686186299133	3.7293527243689417	4.557706805178175	4.936293960424751	3.936274881462839	4.623273464517887	5.042165779982645	4.080208443988557	2.2184892326180936	4.738045884878337	5.221314998778339	4.520266932741728	4.7098760684071905	3.605891805057042	2.5419809936659568
ENSG00000013573	3.6246371912605393	2.9584958082412007	3.479979842451319	3.884699138028154	3.503965180088029	2.784691497695828	4.230120639598316	4.360073584574973	3.470381597349355	4.582833131671229	1.6114044537439127	1.8477894845880587	2.933639765487664	1.975799703759321	4.028020185086252	3.358384263720282	3.8352705059054766	3.2259950056976714	2.540742053446569	3.106697099778119	3.0751546011136557	2.661588212499807	3.438000989726841	2.9706991076761247	2.9929124940678777	2.261599277402522	2.787054393021877	3.6633160406957237	3.228816125702417	3.700568749800509	2.0628859191762743	1.227237556961559	1.630439780492454	3.6762241478317033	1.379022351334691	3.0203027465633965	3.017978378397289	3.6541617768148082	2.9370887422269343	3.3554554901292146	1.9551626379914124	1.3239263422853647	1.8261320656837834	1.6534457680600099	3.7461703701490117	2.6430731879754243	3.2564126410691485	3.5782718347955145	3.191589635028426
ENSG00000013583	3.2082058394062023	3.823179689365414	3.618751287010534	3.5498869318868844	3.922528927165529	4.399493153849144	3.9103161793350005	3.481670226238759	3.6306419860651435	3.2535260551590546	3.9926752297157186	4.60443447578426	3.3401625634266017	3.8724188612213646	4.132497088559839	4.978187193473682	3.5937776792153873	3.4375163237459736	4.135347917091205	3.7873270562120553	4.173615023522106	4.486576963354443	3.566642192115667	4.8359724089186775	3.876652049201251	4.813410858248837	3.856618912539694	2.8767662073258795	4.4547418030443025	3.5199565962400037	3.4068619577891597	4.2187765720937405	3.7036997216398477	3.380334349038278	2.4196970320442026	4.35591996020489	3.1290184905220744	4.282054680237251	4.928870643662072	4.157324740645974	4.182724074590031	4.8817372090017255	2.4988657906750196	4.296847989928194	3.4926386514615544	4.082817113011134	3.993898891362248	3.019949004643146	3.142947033511946
ENSG00000013588	0.1432143462015929	4.648810318573905	0.38554669244042894	0.016189830210348508	1.2210591371128328	5.216643465765004	0.15056302902764407	0.07058614505753331	4.447044967819387	0.17611651188148678	0.10915295888721782	5.527802934452775	2.9413270188904987	0.13766931820108033	0.17611651188148678	5.754464768305997	3.339806808695857	1.002562890636637e-6	4.603407818932425	1.054854495446133	0.02241131181848345	5.25606238771992	0.29326444771650195	2.5110153431664846	0.23783461961016156	6.024063190838546	1.5549788622862133	0.052161338585421255	5.6931437966079805	0.7913314213530167	0.01146808198400704	5.708856299851019	0.20256753571139618	0.34347653380301363	0.8796117589694741	5.0759492589685555	0.26470944472584085	2.906867115481864e-4	4.706267582149754	0.02241131181848345	0.18147541430541397	5.470470545301442	3.069782150167688	1.9396017985577152	0.02241131181848345	5.10411629977159	0.052161338585421255	0.21285493816998016	3.6202090709427432
ENSG00000013619	0.5498918447212723	4.919703220530715	1.6602620519129792	0.664124607383297	3.3812298493764295	4.295193821202806	0.9923339860766692	0.5825218679421432	3.7521452438018468	2.199297922952443	0.7513665955689967	4.660434728905781	4.0136090353721965	1.5956395719579015	0.520954475168227	4.337879873741458	3.6776153551534168	1.0197540250652288	4.140398383587869	2.059464238486398	0.7325570073855938	4.964076163946535	2.5057469418985203	3.5440280680605314	1.0560948632316869	4.552413961904507	3.020769649326869	2.0212375857123903	4.483970326522307	2.7568474601713993	1.3757627719398664	4.755046011799382	2.059464238486398	1.6443007655374762	2.3751694009662394	4.1814091029643	2.2068700137803	0.9031572417879344	5.284420975923233	2.321024260407033	2.593206697977536	5.361136484751762	3.4608356084658163	4.6413046077107305	0.8609064930462261	4.469623304150271	1.752549805276628	0.5562396259873046	4.475296265328481
ENSG00000013725	7.676888649862657	6.816245948509178	7.532643782333475	7.146370068610458	5.735550369591099	6.9122436705453945	7.2062316034245715	6.812852601472084	6.707756099449112	7.309984692841015	6.7250837699243355	6.762987476493459	6.575780124504104	6.750159310617879	6.2910407080038935	6.885513571345991	6.804796139033212	7.509947594329609	7.658860773454787	7.342164716488076	7.152763762019865	7.609613027892667	7.139267339626299	5.9017308405817035	6.750159310617879	7.23902139196396	6.491845851405015	7.157024325346753	7.472253531124521	7.000421254948725	7.0654166415661	7.244149323725533	7.0370212640548395	6.965300997063977	7.353153313588552	7.719218478040532	7.019912959123055	6.284716249793	7.076042191152768	6.424607582155354	6.362500108746476	7.2615357929442	7.265732330633859	6.267399105983342	6.7910070335685155	6.984253356094469	6.658679071508822	6.519295059097287	6.950438074071125
ENSG00000013810	5.231781826438926	2.636613202894204	5.161154888839441	5.126810536810781	4.239541212458805	2.224689417213731	4.851739342593266	5.144403647117765	2.920061128217713	5.189866486716476	5.487896640507435	2.732636302598485	3.0841852348730994	5.341796798549228	5.447767912239411	3.4185774090018373	5.263858430815596	5.760556294158513	3.8352705059054766	5.5062246027689135	5.037112494719025	3.240813236833544	4.769672239966265	4.268250205079786	5.155481705312653	3.61355511061948	4.473856484497762	4.817187785187948	3.5901520441270685	5.005047311685282	5.018214494667802	3.7200675765607607	5.015927963167394	4.892076155055848	4.655116860777112	3.87926427310378	4.703047756113901	5.174798977400897	3.6688313817666183	4.898115194063179	5.261897828533416	3.746625546204902	3.0259839326981353	4.622808823910066	5.310791533798457	3.7815112271223366	5.069976312476821	4.941004186416901	3.0747649895897746
ENSG00000014123	4.113726479833928	1.8832125737307954	3.7815112271223366	3.8715660541111063	3.3655033471838887	2.179088914511707	3.9632567785432586	3.4213746938852863	2.3371081574058037	3.6294731967869485	3.831235152273856	2.34376891768853	2.2990571116883	3.7517577466910415	3.8065426217999176	2.679697313974275	3.7370081318266934	3.4991345886088143	2.9113578560239572	3.763110330594061	3.5815252902515717	2.946464611540419	3.471537206301159	3.256798145624416	3.684132708104534	2.888162568747043	3.4917705177482437	3.6476944191091203	2.877482782281548	3.599823717217867	3.6801015871077443	2.749511910402531	3.6270015830545717	3.755117665429787	3.3833136396883234	2.8344873200645004	3.8327446951475306	3.7727498059390148	2.545306958068426	3.6888789437422194	3.5641661712959345	2.6168418171580003	2.6463370072943677	3.376501289442669	3.7120462040550835	2.4234989989319144	3.531676250900456	3.7508371419082045	2.3975950800651677
ENSG00000014138	1.9888048907592395	1.8972471463650986	2.633336563939903	2.3760075832089314	1.8438687169766037	1.7444705008434438	2.1357809375501575	2.4702812922405477	2.1361111077746955	2.704798140072294	2.6274461177654636	1.9365393589785267	1.7880449300212193	2.3503346088568358	2.036925852858945	2.573622976801837	2.359557880599558	2.435638345844913	2.046575388017544	2.2846267414186654	2.5088881248829664	1.5641241985991359	2.3511852890148903	1.8363770095485457	2.4988657906750196	1.749735656742563	2.0931691728951076	2.351997208254465	1.8814722318012884	2.5041046835011316	2.183389861380859	1.9921090883250694	2.4930635721290306	2.66976896027693	1.6055518757790905	1.9732903648337734	2.649154142153211	1.9638651001004204	1.9837728913340833	2.5553933586440367	2.2598279797929473	2.1424436478792837	2.2815247293880123	1.9498510297720388	1.924436322443873	1.8067155088737392	2.460588884983849	2.695125678000185	1.7576951843620148
ENSG00000014164	3.3460768112528365	2.748002151252977	3.283443045394766	3.5552080484415627	3.9926752297157186	2.7016874469223655	3.533260477005958	3.5059411054403213	3.036183750986541	3.2239017634684397	3.5030971633368444	2.8286673197080745	3.4384243045343665	3.3101781676351716	3.388304724989828	3.0636154644767335	3.600211907212131	3.6400299587159335	3.1245410913327354	3.458624293638401	3.6480806595061943	3.378750352665996	3.6753584452070127	4.060638803350332	3.6407834305167657	3.7597598074407226	4.006395453618607	3.7525714648924087	3.137891436978345	3.76837936998225	3.6992770424916572	3.103160874466983	3.6893697695091725	4.201343032873621	3.727404237134212	3.3914504811531057	4.112472828647885	3.782432103919988	3.747870618292533	3.6513633055474326	3.7458270224403796	3.4177876260624913	3.223425518066284	3.7025575971985227	3.884699138028154	3.5269077947099103	3.7309131156896993	3.4902065543791854	3.401096579104504
ENSG00000014216	5.437493601236621	3.642353646936473	5.107250436230131	5.215461813709317	4.432510983701188	3.1130909630085113	4.945012277317717	5.418137551752631	3.898273521898098	5.196321835804738	5.7513039246637465	3.4754829352397603	3.0111680815649744	4.9512661075383875	5.793645815764099	3.4759267944480055	4.903443437009815	5.539709898690253	3.707832887365926	4.810541141192116	5.591252603217	3.9372106081665743	5.115141596746723	4.236866093513879	5.914193686441384	5.066763050724053	5.274327701948936	5.2324153965170375	4.156849136793276	5.012069206773326	5.379165332319212	3.959026036215341	5.047570635101238	5.712023134102057	4.290851163754895	4.2726799480975055	5.416447316443928	5.7513039246637465	4.128201600751904	5.555546779212379	6.208885943094573	4.731983256633246	3.0119089744166567	5.849744285677984	5.947172679980869	4.42262698850534	5.460050128327085	5.468234272758055	3.4282765720597825
ENSG00000014641	5.635633399226151	4.802716148537763	5.507811115613601	5.670411763355963	5.411144034643647	5.021138234887455	5.625941832568953	5.648451005627838	5.145681450689827	5.4864622244500625	5.471851052304258	4.814530318035248	5.409747555558389	5.361136484751762	5.495669614046215	4.899192172879275	5.001151000555942	5.615528841855658	5.176009112590723	5.626770968783522	5.413849339300553	5.157843294404462	5.415804323893918	5.418903854915501	5.353783176891945	4.932299804972328	5.179465776050991	5.534500363251109	5.017036890155368	5.66723498859395	5.331864763957677	5.059016822063722	5.3860994095529415	5.091896800701778	5.6054992433653235	5.048809221245751	5.406345317766329	5.228543175442504	4.951879386209952	5.1348419449718286	4.840372393009614	4.6423976518391035	5.873467876768253	5.207460045567722	5.205566888211095	4.9344795452227705	5.164353674158419	5.506981360184408	5.257360219893402
ENSG00000014824	3.7107247671115897	2.991707342090645	3.3833136396883234	3.4253902020136944	3.4962495336985766	2.9864745955436707	3.7340940027621783	3.302488124676445	2.6518614335067765	3.3702644345815274	3.2318495921361667	2.5681694125799646	2.5244387940101425	3.535269874529335	3.367100795418502	2.8652214152021704	3.7045572679871595	3.248433886457665	3.0283265332799236	3.695392783271092	3.554038512344102	3.0432363271737497	3.6488289246227414	3.6801015871077443	2.8856913400754385	3.0111680815649744	3.0163813729074054	3.4177876260624913	2.946464611540419	3.4762782148449918	3.7001451650365	2.961365062432291	3.7934572171567496	3.183887770340365	3.3769059494211717	2.856756848123505	3.5252865750452145	3.6294731967869485	2.753609401965762	3.3603890663248897	3.7727498059390148	3.3567699913697884	2.6992568980249056	3.719592024856222	3.591329644365088	2.8901029022024822	3.642353646936473	3.497524706042303	2.693401986723101
ENSG00000014914	3.6983715703863456	2.7557465561679284	2.707307611558713	4.255946535674914	4.777274012643495	2.8531363004921806	3.526075147017929	3.997404085662369	2.90310437510285	2.9755587628981037	4.171304802544568	2.6767591583382826	2.8298286917213185	2.7085683721192937	5.016468790087413	3.737867420964711	3.9389862745096362	3.4298212781556705	2.7486940862052363	2.5476938336200026	4.4186380164483765	3.0024871579876145	3.422223883535118	4.400453410938017	4.607569248942146	3.176461218283725	3.4547354303752487	3.9141892066405224	3.5964397811515263	3.508004777782506	4.695480890302114	2.939703266581772	3.874889232028372	4.463797516265412	4.259252175568333	2.9362930827056477	3.7243290521991974	4.3247902764714965	2.8060709382430282	3.3091021832177185	3.4124976598142154	2.7173330865103	2.1631746451597818	2.7975797078816327	4.6520596914510275	3.142189582205439	3.270013727798181	3.5600465523335862	2.6888352920788825
ENSG00000014919	3.066629907649952	2.1441890512572854	2.9600719849755133	3.555647883747257	2.8853066357509416	1.46675403364925	3.1546073678762507	3.4338229846812953	1.7999183558755714	3.038346693887101	3.2472187959790992	1.8899353554948106	1.9688714379950174	2.9840415858904543	3.4624547525543106	2.186755482586165	2.9946608773004413	3.4836166150259222	2.2701493623743523	3.3347844444428953	3.1768296326863865	1.9171009465703481	3.27537595888969	2.944483965127813	3.070971659743831	2.2097843753225628	3.015958475852296	3.173170257071819	2.3590562043232506	3.2086303436622825	3.272505427065792	2.1786552520453455	3.1371424672846144	3.490585331465216	2.5440432254128265	1.8033396172105591	3.189999020266333	2.866514120155795	2.4483299980621527	3.0259839326981353	3.180279137238488	2.414686091289993	1.7981929042486173	2.6345989625041777	3.0251766219781593	1.877633248413343	3.122578627654963	3.2507894275659552	1.989232063078149
ENSG00000015133	5.922932084846154	3.662907616437448	5.611066613948879	5.274327701948936	3.3519682566053985	3.3799202965810893	5.248984618550241	5.399122661301312	4.022721414937245	5.421866719118968	5.180757250682138	4.3053392628123195	3.4608356084658163	5.410426376249838	4.762724673716892	4.147544222958988	4.950120991790201	5.23307937554039	4.253135699422104	5.161801472095495	5.6000023990692265	4.833540990733415	5.64983726722159	3.397962912485693	5.029236681000136	4.930679137022951	5.001151000555942	4.864027479539989	4.6310658679785215	4.945531326124434	5.06022849778932	4.5188371190411525	5.149972968663314	5.303604992938265	4.1017299061486	4.838684032739716	5.203638120368767	4.772804494975192	4.163417512100301	4.981173846866155	4.814530318035248	4.310029402412264	3.409629481931446	4.980603271732625	4.810541141192116	4.316785704661284	4.918488663056082	5.489492847491511	4.250868638657852
ENSG00000015153	3.5964397811515263	3.8094788073938797	5.002776238831197	3.8693664074324063	3.398371470931965	3.2476059456982753	3.9389862745096362	4.701594662962862	3.8706973690759825	4.099451902870052	4.878476428623834	3.2681109783487723	3.1241503824142307	3.7622061171317154	3.6070276134256964	3.6525427326651023	4.702031353214548	4.346103683745722	4.212138315214954	3.8990910669460965	3.822695362111569	3.9858507749270946	4.269931249994071	3.7400219287640217	4.039420731451886	3.81207756671383	3.748318943388267	3.7167605912193244	3.61072599732619	3.547123167238338	3.8829016468903843	3.7979759793942875	4.096796704689762	4.077428921129485	5.277599415779091	5.12871447500482	4.050733941949909	3.7230675577425774	3.1919801623370376	4.473856484497762	5.12871447500482	3.2579261413271503	5.511499293807493	4.226354538616857	4.1106980533855735	3.947683298242513	3.9738796367441744	5.5338792650092765	4.01500125921593
ENSG00000015171	4.217708645747206	3.3339799037620232	4.18884212229754	3.974289959146214	3.476721791367546	3.4047167748207183	4.012253859132836	3.7700391452138198	3.2980547953130785	4.005509718999106	3.9229833953721713	3.773996428503487	3.1736115122086788	4.151314625760364	3.536040426580582	3.399533096346024	3.493833515369929	3.8268859116077505	3.7180313720135962	4.044332312738968	3.959465607444289	3.6766610075546904	3.8376880326194547	3.3312775717918885	3.982292126719765	3.2769942058450456	3.802136538161188	3.7414143219156126	3.4026709545062905	3.773152397014052	3.940287269502753	3.769336567218772	3.9067005811019038	3.8176538525136383	4.226354538616857	3.583541146920255	3.9879889426783213	3.7652396667482355	3.518339169840575	3.8995578109963995	3.7141408747014566	3.6043294065798257	3.8851741025147013	3.7943169819021865	3.582340402012941	3.458209465020299	3.4962495336985766	4.002849071255906	4.197380302037652
ENSG00000015285	6.849874794627209	4.933936977904486	6.145463200591668	7.012317000609479	7.507231487552477	5.022378127281922	6.796135295295161	7.058955023505111	5.44998641085838	6.609627656458754	7.008345315218451	5.374585897805488	5.052932394368909	6.275953388781369	7.366441533821076	5.9694695012564924	6.72653748938601	7.033068632894636	5.606422167335939	6.309617283855874	7.180104479535434	5.811423756932022	6.504796855353412	7.152763762019865	7.450000599226366	6.1839469600298935	6.843745734212931	6.495890962561807	5.910336263175382	6.282187519189506	7.067422570908405	5.846161873065788	6.480674969346356	7.123276171665015	6.944761684272316	5.7962685432078045	6.7752826885541015	7.055024416102984	5.7399284284000585	6.479312934866425	7.223595478829872	5.773034197329661	4.9999769273029004	6.366272614857828	7.22540428248624	5.849744285677984	6.451873257911078	7.047943329501968	4.689243898928761
ENSG00000015475	6.95991069141721	5.61787674433485	7.66759775167032	7.993775133613024	7.426786592907229	6.102608959715382	8.057584326669895	7.45529272609422	5.794461636341136	7.548449015814414	7.889058143864363	5.893057952702756	6.475123390680352	8.299969127714428	7.2922771471016326	5.936515174806504	8.041468046434984	6.948554997629115	6.166454078903607	7.472253531124521	6.8535282718818165	6.189463878788622	7.892580553513294	7.9512620271303796	6.993607191397089	6.3715836657661775	8.025830311586157	8.93085077549271	6.041187827555665	8.596456604828457	7.497914359032873	5.820266577881396	8.054303770076311	7.670551631278569	6.881968471300011	6.12049823688126	7.690771612337881	7.881207731455369	5.749585926773435	8.11196821638199	6.753262704379303	5.90082457636825	5.540478320612208	8.171743724795013	7.9512620271303796	6.232175036919719	8.010543737637661	6.956282203973716	5.659264341479115
ENSG00000015479	7.09656836904419	7.092614843531851	6.86918371429557	6.97133481521845	7.1609777698711365	7.1776984154634516	7.031121546337208	6.789370785602462	7.137084243874685	6.6051301553883635	6.686853001011516	6.989973248380031	7.043760883305097	6.9430741339415825	6.4972293949596205	6.904633299488531	6.597792912154172	6.866913019200771	7.236632110800975	6.833895170756379	6.885513571345991	7.008345315218451	6.633101248823512	6.826534642237089	6.420656022096095	6.630291925568582	6.443113946197335	6.783573386997369	7.13479786374501	6.515069385186418	6.986116489940329	7.13479786374501	6.596722088922497	6.61102081815201	7.497914359032873	7.071696451567674	6.614057813971713	6.4972293949596205	6.930858252692369	6.553074882937728	6.7313322897808465	6.9580776353126295	7.574125704813969	6.476528426409136	6.440583522755811	7.0216470362100125	6.501616590794052	7.049973833775197	7.440111253485787
ENSG00000015532	2.6534076629660315	1.3327251170027796	2.703257096902227	2.3496267359932967	1.0418607766837524	1.4791124016447368	2.229873520222361	2.3572279379518064	1.8498187298313251	2.479201922733546	2.438091140966676	1.1053128031381234	1.361855477649731	1.9485223934125773	2.1880077043799577	1.484307698385553	1.9980863471720718	2.34711493287413	1.7385182015211158	2.2077050171987875	2.265232133764137	1.583310659691635	2.236011744950612	1.318666692694139	2.323035942092666	1.1696852615558802	1.9895917602915143	2.105695494974776	1.3370746225398857	2.3462898023561394	2.1880077043799577	1.5974126419397177	2.3726002827380595	2.329709252966188	1.7115607236562285	1.5768205433571834	2.238794830587049	2.313014604762798	1.7268674954724426	2.4467002853108526	2.1916603368369607	1.4214257713108662	1.5820887244269448	1.7672046101428773	2.1862702942092946	1.5889594475426752	2.0953134653840424	2.5105769755494283	2.088645964966771
ENSG00000015676	4.223978513690474	2.338949195032036	3.9212144258579453	3.7082694792193935	2.9787367542189984	2.3355277286637848	3.8116906297025164	3.888134388352869	2.6168418171580003	3.782846800035131	3.857884812252048	2.3713960668086367	2.2701493623743523	4.081902756955796	3.5939709625189358	2.3011082752520404	3.457027838546612	3.946717376431727	3.107600048709428	3.7885995336105185	3.8611229196915438	3.0212001981995784	3.6815409838758906	2.7270186030943355	3.259554705622133	2.7076650338304953	3.3737975180351674	3.9012643494936943	2.737078777638709	3.516411015346067	3.544826340683018	2.921246149994101	3.5904875426826584	3.849077050043303	2.817220767499103	3.2838891999205857	3.6745302181423045	3.432320110888687	2.8626719810950703	3.3036332412715974	3.6550498323583427	2.613743613492188	2.7197526994286236	3.494595142306694	3.3419215534871816	3.046106969006382	3.314233592062634	3.6925848442060536	3.422223883535118
ENSG00000016864	4.6371201322456885	3.28187619987297	4.328769036210139	4.214499010713536	3.2988349331273468	2.604333616472638	4.412179513170589	4.464286493182138	3.103599170634258	4.2277491533965	4.358793388639225	2.7123179646154645	3.5022980245566737	3.915912551128096	4.221282695515386	3.171509351276876	3.6692597012998784	4.479662605933462	3.228816125702417	4.464755511747717	4.297833080765524	2.8917220135100865	4.202255604994654	3.207270914326787	4.38152272947731	3.6804336878994044	4.005069774893965	4.124106954767253	3.1425421223389196	4.171094477557513	4.103517962917083	2.974813119682253	4.2476456467245	4.439397336223434	3.5613383574529043	3.447707783871102	4.57047418194617	4.505060972066625	3.2712670739252663	4.124538415381942	4.062099442278577	3.0334891985805768	3.727404237134212	3.937678290177392	4.448524827903741	2.6904445726721384	4.012722549963358	4.658862467178832	3.7353411176043947
ENSG00000017260	4.184309430284972	3.9913899695298443	4.768533913423389	4.106666082621773	4.002849071255906	3.90341526996337	4.298341620399965	4.091939143549649	4.0384881708465	4.485689952315224	4.318686950169849	4.124106954767253	5.428924741085399	4.9046473475850325	4.173615023522106	3.9814237019652983	4.373487111423907	4.2277491533965	3.8561913924805933	4.803140457139475	4.330588065715509	4.043809893892077	4.808226287113111	3.9883840438652554	4.3053392628123195	3.6530015507696865	4.453202192041767	4.438432524023507	3.6592216597195573	4.1740787866434825	4.214939764280699	3.89693045680584	4.57093206161167	3.9888776568803395	3.7238289972770877	4.073531359637648	4.776804620403485	4.20546350759974	4.049805166536757	4.673705117491813	4.077833108218586	3.7571400977300597	4.450580811438111	4.206404507749284	4.72281679759732	4.170552625833261	5.082730177680806	4.20598236751608	4.255502214201974
ENSG00000017483	2.670967267097969	4.877709250169975	3.0358116686530723	2.4909958494072333	1.5056947919477472	3.826086232421877	2.24896040507181	3.4257851581613106	4.924737625405883	3.3389989844359125	2.20165387796326	4.417215080383859	4.7940556190849355	2.496557392189212	1.9239986187519362	3.326133751476711	2.9362930827056477	2.285860965011329	3.8163417976540575	2.408417815559295	2.051223931150498	3.482083668196136	2.5844344295643524	2.1596783789916305	4.18600397715025	4.48596981933828	3.7141408747014566	2.1544219810382104	2.909736176638524	2.464846517382961	2.2607056511860253	3.827332864848195	3.0054888125798627	2.4726416660162784	2.4012873973254822	3.695392783271092	3.058362441858926	2.6350233571296724	3.8679505204492193	2.933306079394034	2.285860965011329	3.348952623100988	4.576070476624663	2.2266959869888536	2.224689417213731	3.7366428611360876	3.1858975531294385	2.576436180204363	5.671210326420835
ENSG00000017797	3.495403336452861	1.8788874843601417	3.422223883535118	3.5815252902515717	3.4177876260624913	2.1786552520453455	3.5356418223499575	3.6242121616021676	2.490595800948081	3.4432827965486434	3.633867547590472	2.7118696434156138	2.27442985988412	3.2803261248752507	3.641579688859134	2.3803713483688993	3.017223039203769	3.6537698567230383	2.895198362089599	3.3616440706263067	3.6710669830028237	2.802888045547655	3.398771787024263	3.347350311915583	3.654583466384922	2.844963155815098	3.2259950056976714	3.3733984271505553	2.6620689459466917	3.17403238569744	3.436674483792208	2.530041258788241	3.2762152310638766	3.4140010917229624	3.2799668938520306	2.597644719580593	3.17930630580859	3.4437550785645445	2.593206697977536	3.2551698276605614	3.116796451548052	2.8152982266986655	2.946464611540419	3.2539158604998617	3.531676250900456	2.5190917105707302	3.0947127157858203	3.5760898076362846	3.1151355650616708
ENSG00000018189	2.3897485138174135	2.202562028422167	1.8677392043751024	2.5264590958882245	2.54855895966175	3.0259839326981353	2.488730833524784	2.802477408693075	2.6337969266598167	2.765025137081207	2.7039643760576286	2.1936351191330616	2.338949195032036	2.629059466878478	2.69969411130588	2.743424508221964	2.7544978695071376	2.379533850007576	2.3485215214853588	2.537723809985889	2.630248146684602	2.2149022757585564	2.509348693043491	2.015595061946959	2.3760075832089314	2.575212749207704	2.6298624718785124	3.032346735352434	2.687653080201209	2.4139180747547897	2.597644719580593	2.7350732350152516	2.3889931341252866	2.8361480244407686	1.583310659691635	2.279569616151909	2.203473599724735	2.530844467020622	2.2278434385483483	2.6310427046931273	2.677274511798732	2.1749879816195943	1.8917023835470732	2.296978074274136	3.0587887249278523	3.037937954470643	3.0104255091285252	3.0600507585697523	3.1834478571188076
ENSG00000018280	5.684131937843249	7.683614655790775	6.2240866117992315	5.471112561197181	7.270520880971703	8.010543737637661	5.694606023017482	7.244149323725533	8.167174010844223	7.70725734533325	6.510324101020274	8.769679965794689	7.865942521194669	6.9394608601868155	7.629410052239794	9.157060805419206	9.135053883397878	7.554037729607498	8.920470119432112	7.460506729740226	6.986116489940329	9.01140344248567	6.91581030258579	7.38955103793539	7.14414622664815	9.691700539032306	8.284315209487726	6.818081412467365	9.084389344723984	7.175906634094595	7.258768124048748	8.990947938459813	7.363830020984732	7.629410052239794	5.640482111699889	8.851746837143875	7.532643782333475	7.342164716488076	9.179210325741872	7.41868189639664	8.51990130453436	9.033016923235863	6.4125513504367255	8.326773398161876	7.581927396575524	9.304584856071322	7.5768740665343	5.244186511468857	7.080695206917016
ENSG00000018510	1.8681885385139145	2.2064979764484733	1.870751514060305	2.2701493623743523	2.89869755379171	2.388587488532963	2.76193704669779	2.7568474601713993	2.8692405898592668	1.9514904870665841	2.3205618099778618	2.43116660695597	2.748002151252977	1.8084087551537702	2.5272796103485713	2.457310635863539	2.805299294919739	2.4686461526135677	2.661588212499807	2.237994544228811	2.890894960452849	2.9634355718049754	2.085513870442318	2.8853066357509416	2.7881915251405887	2.642679919581096	2.343375297539947	2.6943059931755986	2.1631746451597818	1.9102474688504651	2.399815276006601	2.6286651494519346	2.2187019983253804	2.4913062395667738	3.1561668920284602	2.5419809936659568	2.001221388962062	2.613743613492188	2.9324917117116507	1.9775269341310866	3.0456504912667977	2.8149218811205103	2.784014543868428	2.196421098080895	2.5649205866825473	2.5972753781731917	1.8239037381576495	2.5000879757230936	3.103599170634258
ENSG00000018610	3.0256306085579796	3.5207153553507204	2.844963155815098	3.399533096346024	3.139047358343301	3.381647868794552	3.497524706042303	3.1374808930619937	2.9751597194876545	2.9823995312109157	3.0608137241948574	2.8734855513282827	3.5231163244661383	2.9155282867677728	3.405902115024274	2.8889537832215297	2.830589775129272	2.5808068873232566	2.3496267359932967	2.7085683721192937	3.161458365764574	2.776044519812786	3.3456798273060713	3.3833136396883234	3.30729892255274	2.507670117280061	3.227548922327484	3.0998123521557366	2.742204594750611	3.4022753979585665	3.321130799752181	2.841377090611667	3.3431999382790254	3.0084128025979067	3.9277258226746437	2.716131195197744	3.0135146838678177	3.1923010620109986	2.8970846235643677	2.8160167005245462	2.631823886437519	3.052943966628686	4.046954836465511	2.8677234115861125	3.075528839276728	2.7523432670249677	2.9540424147079314	3.1344049781226118	3.1171756760991864
ENSG00000018699	1.9333693121981366	2.987650155068948	2.0944383125441894	2.2102132448098004	2.5203786385285722	2.520784685595188	2.297843479115284	1.893834884077958	2.551140876592253	1.4601106312998822	1.727312419701273	2.6100629752494275	2.6088903717017886	1.8430156157553543	1.8269929737554709	2.925255751375563	1.6202822464087718	2.1469972840475404	2.884477734490244	2.2262457525962467	1.9201457608717927	2.227490573621479	1.8840761910993276	2.5264590958882245	1.452548924409413	1.9187280463707783	1.7356939771546915	1.9216765135472471	2.563724476027439	1.9604048624755888	2.061159147091448	2.583612997035546	2.0730991423453564	1.5495115602279796	2.585795063228262	3.0147127890389074	1.582510240675962	1.6943651475407522	2.93756034078027	1.7714488065092409	1.7075904428309203	2.4997047958307625	3.207787823513639	1.8984698470482122	1.6939532674327475	2.7056350650768124	1.8930034055504776	2.0045494724559476	3.76837936998225
ENSG00000018869	1.0612808906024218	1.3078497683576888	1.1594389247844719	1.121892216309038	1.4543364245996935	1.4799479355912044	1.1317928063243365	0.9068533981133162	1.2176206444010875	0.6201289440361328	1.3117787104337735	1.4758895476137932	1.0055882765205288	1.162095804846731	1.1942911314047273	0.978388773041237	0.7176971978329146	1.3061548168719714	1.3063903485348036	1.3539536301605042	1.0699406756203573	1.509636631832397	1.0260538995426915	1.4385056754138774	0.9567171604466191	1.1043244300771675	0.638714465557932	0.9274566306734431	1.1865103577855753	1.3879261929760038	1.3779933676502403	1.2337730809090477	1.051380850884602	0.7793655178379475	1.611797500409422	1.195286734306413	0.8047205333578221	0.9133880452541933	1.0598931609804765	0.7853908656964023	0.7895971522005066	0.9459800128089939	1.4062402065232646	0.841617315225339	0.7631595838942186	1.227237556961559	0.7783036972809866	0.9325411039958125	1.8067155088737392
ENSG00000019144	2.3919022009296866	6.718240718160988	4.536793627597685	3.242125219697092	4.120384144762767	6.770181252506198	4.098953692755274	2.8692405898592668	6.099257904443691	4.481498082069958	2.847217239846979	6.897542047166053	6.309617283855874	4.963541306738478	1.828296497178073	6.51218114379518	5.683443379856483	2.7906547517823936	6.3782275579032515	4.473856484497762	1.3599848846594345	6.520473508310405	4.823290504089294	4.523818309904911	3.3129952921804056	6.722426243728499	5.473410567914094	5.083942125248767	6.79771586348307	5.2140437947520395	4.047856030814821	6.954330011269707	5.066763050724053	3.4157538290095193	4.148993741194698	6.9767054701408036	4.847213122085174	2.695458400047285	6.4622200452550045	4.360595287022901	4.164279680760033	6.5001092084246	6.122798666179877	5.379165332319212	2.877126243085411	6.6744123656168215	4.889385354142258	2.4796294367882146	5.624268709466039
ENSG00000019169	0.7146038887106311	1.1529610155213978	0.88852287773774	1.8858134348330717	2.7278419928769257	2.394460071755311	1.5432593208534997	2.990909385164015	2.8805556590024444	1.8561228876555431	2.613743613492188	3.3603890663248897	2.5714650259519543	2.3816618463764243	4.338808693543335	4.740688985053678	3.3028708580202824	2.729946596763583	2.931415499873487	1.346152809597154	3.9930319199518927	4.174571616434924	2.89372793041124	2.0058902439028135	3.0263570303235134	3.5827456013635595	2.2776248889720354	3.4640530353893455	3.930348114482314	2.347907641304569	3.946717376431727	4.201828713309417	2.8424489282124688	3.097903479766152	2.000546706109011	2.6418834299442406	2.298238474611332	4.331098543289792	3.8876726291240513	3.5459247737133093	4.232792486227552	4.350868689076573	1.5889594475426752	2.929421292695255	4.178583191409282	4.1638728070364115	3.4007374864524604	2.4702812922405477	1.882421483487337
ENSG00000019485	1.7454192422882864	0.9328918739548888	1.4421898330891614	2.008837846694737	1.894228222667563	1.5517631949704715	2.0545502122579555	1.6971876634064669	1.1769047838028963	1.6559252454153381	2.087651693810884	1.7718413853885666	1.8899353554948106	1.801267989459945	1.8292188073702493	1.6357154291327014	1.419572995501429	1.731473464012077	1.3916952189999912	1.718508233448931	1.8788874843601417	1.6321541002876148	2.0684099562901084	2.0364934044132155	1.9149919712166157	1.4507635014271651	1.592950133959635	1.7576951843620148	1.7689513159260983	1.6494994617640502	1.6668940612312402	1.277686454502239	1.7592617955190974	2.042923140876457	2.211842849628165	1.9468596369667774	1.509636631832397	1.3008280794482925	1.269480141291715	1.2837765370657266	1.8581943304416815	1.4750323250730761	2.205651051500756	1.684015535632472	1.6230990595930959	1.6886012615454495	1.5745088377719159	1.3355740494952817	2.071874666869483
ENSG00000019582	11.27902598144552	9.806515126155624	11.261258340583236	12.168055195470021	11.860321744722258	10.687676794595262	12.232090331943613	11.97717331285016	10.792904997024776	11.625351661109654	11.729332335652032	10.675559777175394	11.27902598144552	11.625351661109654	12.1069889956707	10.847398337569706	11.769934726439091	11.625351661109654	10.71479982499501	11.10614330411259	11.729332335652032	10.792904997024776	11.479801806830537	11.860321744722258	11.729332335652032	11.33473297647556	11.729332335652032	12.038406142035374	10.956311521606127	11.436842924963285	11.625351661109654	10.583268426428539	11.479801806830537	11.91194552720575	11.688222020717783	11.011079913847178	11.819101991919574	11.3741086900145	10.188399663955876	11.125449748234685	11.392862718803219	10.687676794595262	10.452761004426005	11.436842924963285	11.729332335652032	10.64765112211702	11.458795799083795	12.1069889956707	10.32863304443784
ENSG00000019995	2.729196507051128	3.202220828230933	2.6643728069124712	2.8554942963413024	3.6463854203432122	3.111525369824212	2.7043289426182926	2.3971531545668867	2.8767662073258795	2.6069275272849985	2.6213441265510067	2.960507567194604	3.164579811693562	2.8554942963413024	2.4183326782253625	2.7177314232965823	2.93101698275857	2.72339025757741	2.8595096952863606	2.879855731741367	2.520784685595188	2.6503025281347097	2.5725872626817807	3.603479617351944	2.4901744952830667	2.7486940862052363	2.7728484413133123	2.6534076629660315	2.8734855513282827	2.2517285665024547	2.6438799742451446	2.7528063626866754	2.671347238840884	2.4324435280024095	3.4124976598142154	2.810274131301026	2.7350732350152516	2.454009639174966	2.7816133586751426	2.6828873187833677	2.692218369779314	2.834867537562862	3.324105726304626	2.730634223695131	2.739214953175526	3.0919640261322283	2.6983658174657745	2.556160502800488	2.753609401965762
ENSG00000020129	2.3879212747431797	2.911798339798774	2.576436180204363	2.469866419541053	2.2114242066713814	2.131882793851459	2.6495326885273838	2.832545076012178	2.8160167005245462	2.992131256140568	2.2457001735903153	2.675075667814954	3.185083030938754	2.4188261452144726	2.3832043832689696	2.3676557828797216	2.298238474611332	2.386924310923209	2.5898323260772402	2.447082007144391	2.3730066525751634	2.2748487655160563	2.3060047580920426	2.2902133260701953	3.3008124122265596	2.396748857142415	3.52568289217247	3.223053272816321	2.0667540702412968	3.0974854773758316	2.5440432254128265	2.1378260367635886	2.6503025281347097	2.3201857385545326	4.41768330550358	2.6860360435854624	2.415523610905546	2.5490328492770766	2.6478610466235115	2.9429545740447898	2.428267847778124	2.6828873187833677	3.6880643703638913	3.0485219455148087	2.3881136408142067	2.2807654726894926	2.7743239795120673	2.618036892698533	2.8424489282124688
ENSG00000020256	1.5938305359857166	0.5175892745199774	1.4008375491435399	1.835536981963188	1.4371692915944254	0.7483717268955253	1.475532386829113	1.9570803488938147	1.2756627157154137	1.8690967378945331	1.592950133959635	0.633708402918725	0.7809250270349222	1.2366077592643216	1.7150953985772288	0.8425885091369408	0.9520475719940942	1.732300658803329	1.2210591371128328	1.5349614920670034	1.7946642504980004	1.259259003208307	1.7189445287711365	1.0024484024036582	1.7327202066671434	1.1604460056234924	1.177868404324946	1.3466785684191989	0.7870877538463057	1.3117787104337735	1.3661337515042444	1.1275219548106419	1.2851740968877368	1.5885547201206793	1.8494026526801608	0.8039168750971446	1.2622882959894781	1.4884403549727487	0.8812660968789917	1.0971641053682704	1.2297906059796557	0.8835173883857944	1.57909801741	1.355402437402143	1.6167239385296102	0.7958153757404881	1.0751554133937868	1.568590365474369	1.0642691307973373
ENSG00000020426	3.0706047899576743	3.7036997216398477	3.5059411054403213	3.374549165744426	3.379601161853949	3.1943413972996737	2.93756034078027	3.765635207355437	3.6160420042975	3.6897007304168503	3.3868155169194054	3.4723659489321768	3.603479617351944	3.5428905698331863	3.2114409577762872	3.3126149367541937	3.7947818837135014	3.5901520441270685	3.7638822722858256	4.1408318153349395	4.0739529328243895	4.156351483684009	3.9145659303966713	3.2864135786646123	3.4884517851969448	3.489377710560481	3.3776841891814384	3.279525234376212	3.228316084929334	3.527783865224016	3.5760898076362846	3.519540066884307	3.4558589844183767	2.961365062432291	4.466227371569628	3.782432103919988	3.1455245792766355	2.7906547517823936	3.1245410913327354	3.1027184111715784	3.283443045394766	3.2411933585927493	4.829250998341929	2.9609612920806794	2.5573673197347246	3.294722164608189	2.6911138540691137	3.485714352491618	3.8935229644763028
ENSG00000020633	6.969187607453037	6.166454078903607	7.0274294307349265	6.973202178428596	6.727793499286154	6.0790356174984055	6.824880542136129	7.273330666567352	6.429798758970102	7.071696451567674	6.967153809993218	5.994799920982299	6.0768113852552395	6.845178614128378	6.616854352148821	5.948185099452398	6.68856579881235	7.492314433522828	6.5503584991861645	7.019912959123055	7.48349406259748	6.82311101293921	7.452387337934618	6.4220682795057975	7.38166508969888	6.668117539152335	7.086972457924372	7.234364270842596	6.778713208204254	7.088699927148918	7.165609277301157	6.655354298209795	7.146370068610458	7.402697685973577	8.070194886459081	7.052707716059277	7.227147770732624	6.531696571249697	6.289705853991244	6.4821288816183955	6.490535068710251	6.146499894120185	6.394112013586487	6.400799457305773	7.180104479535434	6.541379195665098	6.6936909046582285	6.845178614128378	5.731869885592015
ENSG00000020922	2.499333246210248	2.3193659426310673	2.412700669464993	2.149919515444823	2.426787793073746	2.089492567643156	2.161013835831236	2.386924310923209	2.13230054722658	2.2510094426869607	2.461669787817269	1.896803620980766	1.9808183690912855	2.187138950251278	2.0667540702412968	2.3623560165931994	1.7427698307504451	2.4408021536940514	1.9748938810817662	2.2611351990331734	2.2701493623743523	1.9110567353388797	2.2044026406696995	2.3516066029397438	2.1393494291754185	1.6882165248143792	2.4343430026871964	1.7154774706705072	1.9052773832861045	1.6748385305287965	2.34711493287413	2.0671983007919743	2.105695494974776	2.2481651440087576	2.5036674778343824	2.1405519479940067	2.3511852890148903	2.1559837524980403	2.092317096903638	2.102344853150721	1.981642876124148	1.8561228876555431	1.8561228876555431	1.5401155940274516	2.435638345844913	2.7367828482926932	2.5244387940101425	2.6506588350838802	2.051659083464379
ENSG00000021300	3.889385545032038	1.9997297876179891	4.080716428581742	2.9805190033099276	3.0224206107840104	1.3337019297192423	3.4542674137659994	2.630635614041422	1.429611291072521	2.737886545804614	2.5744229024910927	0.7493138094634848	2.340164113698913	2.9759885265186323	3.1325017497403658	1.9583612053882	2.8445575891041255	3.0854360374508887	1.850608326332432	3.320360221832074	2.4111183666831293	1.3191955903254615	2.543662448729358	3.048924450498326	2.27403677130627	0.6283625010722151	1.3040159316257076	2.7598346729487333	1.9110567353388797	3.0854360374508887	3.215397834641362	1.592950133959635	3.2476059456982753	2.2722196406107495	2.323035942092666	0.9553821580480468	2.4324435280024095	2.688473853825506	1.647775173679146	2.9142619512563668	2.3264198144854134	1.6687376726958065	1.7146796563990248	2.7728484413133123	2.4581007681538116	0.8972254498706976	2.758948922780863	2.9524280032642123	0.6401094371933117
ENSG00000021355	5.567191384929089	5.211918671774783	5.63733989143835	6.1261288791342405	6.51218114379518	5.613367120511065	6.2910407080038935	5.7513039246637465	5.610307011657039	6.042087285703856	5.726872372054193	5.314084576058827	5.255519875648844	5.982874424161888	6.200064438269527	5.986555648145003	7.664745926176853	5.895164643524507	5.056002476036091	6.1938475628891245	5.724499702294018	5.361136484751762	5.908631316410795	6.554248375800656	6.263146522691045	5.512134252903955	6.878585131943464	6.189463878788622	5.621385444032028	6.383445949521165	6.189463878788622	5.732706359533741	6.275953388781369	6.488021302909381	5.25301293587686	5.353783176891945	6.806099253818545	6.268839276051967	5.655096005953748	6.1641107754267885	6.12049823688126	5.896254394217677	4.815442972817675	6.58960814643557	6.555826678884141	5.968475731155123	7.058955023505111	6.062521681112854	5.618786403915853
ENSG00000021574	2.8634759546136173	1.591996943089222	2.34711493287413	2.981530598073114	3.193903980516997	1.6051639578789971	2.8582569439081653	2.96406696504514	1.9333693121981366	2.4772036139384244	3.019949004643146	1.7576951843620148	2.178240740942567	2.649154142153211	3.326512843952613	1.805811706460104	2.7843607902191447	2.8754949182082523	1.7162727347788032	2.8321402531962216	3.101090746389015	1.9779694504430523	2.38482938954225	2.8688630325661535	3.1315951167681795	1.7268674954724426	2.676389924512607	2.884477734490244	1.5745088377719159	2.7043289426182926	2.9500005959593256	1.8037731210887504	2.6253345832783337	2.904207933907122	2.9955345676178977	1.9570803488938147	2.9014359997879153	3.26689272384469	1.7485488730554701	3.05802905200378	3.306111254042453	1.7454192422882864	2.485775991875373	3.141812982902402	3.123268514154246	1.753330563307677	2.690023966134784	2.7606409693876754	2.3507873377330073
ENSG00000021762	3.0104255091285252	2.313404159914489	2.8424489282124688	2.93670592130159	1.6976239561452022	2.3271649251790234	2.8317563559867516	4.321870173762002	2.804106375486263	3.4711746681740627	3.4999083634434975	2.232253831719445	1.185440606076525	2.9248739678803823	3.8294608937283323	2.4609001311618055	2.909736176638524	2.7626492806763934	2.3844359261392927	2.493508875178345	3.7517577466910415	2.918947042540702	3.319323165150416	1.374525490900169	3.535269874529335	2.4234989989319144	2.3101331917306553	2.1575331514398046	3.052167584358561	2.1548389766139757	3.3367574583710757	3.4177876260624913	2.630248146684602	3.146618743503747	3.1425421223389196	3.1963377139073295	3.0677292232567237	2.7792080673267336	2.046575388017544	1.9365393589785267	3.2007416018959836	2.6152520662263083	2.4609001311618055	2.261599277402522	2.5110153431664846	2.2510094426869607	2.051223931150498	3.27537595888969	2.479201922733546
ENSG00000021776	3.799959970947667	4.157324740645974	3.3616440706263067	3.6701750692224393	3.601890139753612	4.067561533136361	3.240813236833544	3.437098658062499	3.541962511652664	3.2114409577762872	3.3643114162816063	3.510749097377252	3.986687186642104	3.2399705351110537	3.9573601975265107	3.185083030938754	3.500699030077446	3.8051675007957937	3.332895704117764	3.9551838670901076	3.533260477005958	3.163769748862532	3.3753471325745315	3.9043770807088927	3.481199455970072	2.7068631896251367	3.2161519417963507	3.3725961996163867	3.049309193468619	3.9992660897778785	3.872801340055183	3.8290460484943254	3.721725735444485	3.5691592543353017	3.9930319199518927	3.3974908729084587	3.7150578320243346	3.518339169840575	3.482828306646625	3.129825061311718	3.6022349158991283	3.237159494021548	4.151314625760364	3.257206047596337	3.4566258977029363	3.226373036562887	3.3933529895815018	3.4678392519052674	3.6115428330093535
ENSG00000022267	2.467404495313508	2.561621017044268	2.91630965982428	2.24896040507181	1.61369490136702	1.9396017985577152	1.8202767709695367	1.6127217007597485	2.141731862747902	1.5357595516903484	1.532706290448005	2.0953134653840424	2.7354322343542674	1.7293353629848014	2.09936692965397	2.3552253966023895	1.9559156058192084	2.0092281056224226	2.5373542503048956	2.123212398415364	1.8780242945776033	2.110672427484537	1.9535021167439734	1.830464128973294	3.1891374662957936	3.4185774090018373	2.7302653105312893	1.7768231947095736	2.261599277402522	2.357715873324651	1.8509703809498004	1.989232063078149	2.072311774548471	1.8372730332257625	1.8385567859682355	2.0846992070890673	1.831236563334886	2.4092128363398597	3.0247751520100232	2.6004729902113812	3.4644779372885264	3.7934572171567496	2.454865535605749	3.959026036215341	2.1619163811186604	2.6404586227453577	2.5024268810204995	1.5820887244269448	2.180296441134397
ENSG00000022277	6.4112263172894	5.4864622244500625	6.362500108746476	6.4125513504367255	6.628980281614531	5.514495002630542	6.352679087070526	6.228566922958991	5.477685897779164	6.0377074472468175	6.236449378901625	5.556357701494024	5.5943560462319155	6.242236454622988	6.470660724051762	6.006732138371803	6.616854352148821	6.4469589475810745	6.082030518581589	6.3082653363190815	6.21483335892451	5.994799920982299	6.426026851582695	6.501616590794052	6.347792693763789	6.152171943857792	6.602246707882635	6.524688736726191	5.846161873065788	6.5952343387504735	6.527347687442833	5.892068867108418	6.642172912597044	6.057067375833269	6.391362837010146	5.874416775874841	6.275953388781369	6.577240470058794	6.2585214741885755	6.535556431162098	6.796135295295161	6.386137204933999	6.028216742438706	6.849874794627209	6.282187519189506	6.137383294153557	6.4220682795057975	6.2434624562944645	5.681723797290356
ENSG00000022556	1.7839168743541975	2.1648048886404454	1.60735918767092	1.711153637925247	2.0768028233283853	1.6571520307635055	1.487088858361752	2.3077305480282786	2.152011134325885	2.5316451736045247	1.6421316197508131	2.3760075832089314	2.3284276528534584	1.604759054658674	1.675622815183325	2.3381874629426327	2.331892724211217	2.075141174929529	2.7816133586751426	1.941843603116199	1.0971641053682704	0.8979614220358864	0.7122852895779169	2.075591387420139	1.5270040796776523	1.9875826412265776	1.5816378340223614	2.1207040352698314	2.0437679412752736	2.359963559499448	1.6490389420815694	1.6947763421052637	1.4713090763990513	1.561412735575173	1.3141680235043443	1.2841886493992754	1.2923236107145146	1.2361189985062335	1.8656388163046433	0.9997421659435006	0.9553821580480468	1.8087782849631215	1.5253862971421126	0.5382148343947241	2.26244474286855	2.532471594496536	2.458538028270776	2.1989059676827036	2.091563646455611
ENSG00000022567	2.0204300717274823	3.3448457175771336	2.064417415007953	2.1972276574928693	3.197575991571009	4.0262584915070425	2.3375137611759587	2.4065601456474166	3.4633116564354847	2.6358070977387413	1.9119489903616769	3.1670371157955954	3.59170722144849	2.7254286274640243	2.2874127856619455	3.0243974555709117	1.9537413471462488	2.4135445454611144	3.4656976109906226	2.333517968313761	2.8527426782037026	3.00917993512351	2.4747100927582752	3.13364881311675	2.8081795280454154	3.478410715521572	2.826220915836526	2.331892724211217	3.597267548158861	2.2636383784735754	2.553860133756451	3.129825061311718	2.608479161182571	3.118840029654369	2.6907615517796377	3.095496262648804	2.4183326782253625	2.3816618463764243	3.0685537759691863	2.565997717553428	2.92406895098157	3.1678871469394707	3.773152397014052	2.4751479702226185	2.8912705711564652	3.633867547590472	2.733528397874429	2.8129635857784834	2.7283552577782477
ENSG00000022840	6.506039677576148	6.238832557391474	6.630291925568582	6.527347687442833	7.0350120382304935	6.171333200741465	6.3082653363190815	6.159409058285489	6.129753230604105	6.3687442334564714	6.239953891188192	6.185077642376728	6.4112263172894	6.522091422849441	6.4570528442412325	6.22048601303732	6.61102081815201	6.426026851582695	6.028216742438706	6.709230443776407	6.520473508310405	6.267399105983342	6.428689771920307	6.982153161077259	7.0350120382304935	6.661689891962674	7.157024325346753	6.151025774180936	6.101678540258238	6.344259298248653	6.486452144530947	6.197749683882403	6.561483608678837	6.5289087178030165	7.146370068610458	6.156252289428029	6.458482367966989	6.469484384563221	6.271004266016941	6.480674969346356	6.597792912154172	6.355212490846747	6.703209336277444	6.410078806202928	6.237659538503954	6.32971697978819	6.58960814643557	6.5866350835627445	6.305844663313322
ENSG00000022976	2.8191948404960177	1.8606525878988363	2.9856452390166286	2.573622976801837	1.684015535632472	1.5715674599206746	2.3611629543144304	2.3751694009662394	2.064417415007953	2.4657639393170117	2.6856774866490625	1.5386149923617805	1.681123793750549	2.804301585408608	2.1069052373648742	1.975799703759321	2.5203786385285722	2.123694724479873	1.9387568148956065	2.0312416723677975	2.1516344802073846	2.253098270628798	2.4412730217329863	1.7634361961886091	2.340164113698913	1.7125298380171265	2.225101566888369	2.6992568980249056	1.9842111010634789	2.6860360435854624	2.664769329706857	1.8109594564543445	2.5866840322025726	2.604333616472638	2.02810051913818	2.237625949679524	2.2556477647315254	2.1564188573243674	1.7146796563990248	2.1839756746368546	2.2791336338547934	1.7834479028835784	1.2740385317304053	1.9239986187519362	2.4869984881702774	1.893427199679164	2.354104352674305	2.7696526089167772	1.8984698470482122
ENSG00000023041	4.909566951135135	4.206404507749284	4.827080704574916	4.702031353214548	4.945531326124434	3.895202430698807	4.6131431587193115	4.487086726578485	4.08795006374767	4.8249257549972935	5.016468790087413	3.7487392466196576	4.3764974761090345	4.81951035630324	4.968231056194955	4.538251784757341	5.069339632987593	4.586640248986738	4.536793627597685	4.930075382414358	4.684548919156166	4.037583257064517	4.913752840209076	4.970452549282857	4.513261474553757	4.050266598231099	4.660434728905781	4.5972338318654105	4.300519273488484	4.645215925359235	4.969649395072137	4.503705099239256	4.895859104023223	4.841020989844078	4.57047418194617	4.276425797589029	5.001737303826857	4.882244467182923	4.150471114145672	5.03878935280655	4.820502462334155	4.293886295603301	4.490333726437162	4.559624550206078	4.638659362328116	4.130768268454627	5.009812944941121	5.046302734226515	4.1722346069275495
ENSG00000023171	1.4828570882938696	3.876224838960151	2.3791839082712856	2.4217439974620323	3.3312775717918885	4.1195651490692455	2.6337969266598167	3.5650281949472546	4.846078275085781	4.184103832865843	2.435638345844913	4.187535900420624	4.3131226906780995	2.090340467356161	1.503074359040972	3.8147024114212367	2.9880946582226287	1.979957823025992	5.012069206773326	2.540742053446569	2.2008592347194447	4.550259875685754	1.6659756279357174	3.7200675765607607	3.565617902022714	5.4014549934375795	3.6872875466409507	1.661591386773324	3.915912551128096	1.7964354993428606	2.0764179157949267	4.566586443594027	2.0025137204402457	1.6189316867102772	4.859542289266499	4.519792314761499	1.8681885385139145	1.0668973529136967	4.031640395812223	1.2341694708348674	2.5788357121875847	4.76325252304162	4.932740971707885	3.348952623100988	2.1481996698138497	4.365859448961775	2.0772555676594306	1.4946871710434142	2.9592575325370647
ENSG00000023191	6.72653748938601	6.27346710866004	6.768250995003996	7.139267339626299	6.275953388781369	6.230857540528656	6.969187607453037	7.2088692024518135	6.355212490846747	6.788146904690814	7.38166508969888	6.722426243728499	6.019883652538166	7.052707716059277	7.623182040582322	6.870889030768423	7.002287524624429	6.801051315967014	6.7062314836367305	6.357728742908182	7.118696013547331	6.811282040192367	6.718240718160988	6.523557543715689	7.033068632894636	6.890597233800153	6.802798103936964	7.440111253485787	6.704821228224594	7.150394254753167	6.432702155456747	6.305844663313322	6.380764414456304	6.934487454611688	6.317922720981619	6.849874794627209	6.660230766259539	7.40502029469578	6.895656251005749	6.948554997629115	7.540637932869353	6.6631656444871865	5.949158967635383	7.154818645037778	7.015972781183295	6.930858252692369	6.5629215688056455	6.631733735898624	6.778713208204254
ENSG00000023228	3.470381597349355	2.852341231834396	3.0713375612509823	4.041176143428365	3.973448938210367	3.2114409577762872	3.6554071690275745	3.921605840576728	3.3094696270889865	3.423385862098982	3.5711215275956962	2.9699995616516732	3.058362441858926	3.3237404237435544	3.712477638648875	3.4161467677545745	3.489377710560481	3.9220448305641007	3.6026542436558793	3.6554071690275745	3.916768863154881	3.4824929549757804	3.8702473069438823	3.974734710772671	3.7082694792193935	3.4759267944480055	3.9017292555009266	3.704141147107316	3.69293836397812	3.426975822174209	4.125463025790271	3.497913585935316	3.7930744361324233	3.6054727201773034	3.7563458041745936	3.452602436956075	3.470381597349355	3.8133021495127313	3.4347361305844935	3.7345145384116645	3.693797410324099	3.685270705036632	3.538882351719392	3.9043770807088927	3.6633160406957237	3.2379788931694735	3.4970909882800987	3.6701750692224393	3.7749033075397476
ENSG00000023287	3.5893958588205557	4.19470989341784	3.4230803799730185	3.5628521217712574	4.662400330544688	4.0199569560280555	3.629889138851495	3.310980966935492	3.916768863154881	3.5459247737133093	3.4624547525543106	4.214499010713536	3.706969921429232	3.721725735444485	3.363976720428256	4.517818068791866	3.670616985342716	3.4342128914497976	3.9243242352460364	3.5030971633368444	3.5072106424107012	4.02409940014429	3.3117446756012066	4.796671851758638	3.6740401897481596	4.396471577354755	3.4926386514615544	3.410882088310833	4.133402107354596	3.36869597017033	3.6122901617296725	4.16717906911837	3.48886225547386	3.4807820357184855	4.8915144941361115	4.177162879700162	3.532129150057489	3.555647883747257	4.179961763517323	3.788158435547895	3.6701750692224393	4.554889276534111	3.57439587895471	4.036715694623585	3.616476943270082	4.396705439792368	3.9125301143230833	3.3363892544373153	3.806076540225824
ENSG00000023318	3.4522520242083403	3.4132353656757366	3.4589331984238596	3.7930744361324233	4.65935353528291	3.728880010621051	3.64269930696852	3.760438466893007	3.5786436104110524	3.4469145833863988	3.7525714648924087	3.4018969682654405	4.201828713309417	3.709689220646486	4.056154042348617	3.953586617825856	4.183639467802077	3.970290126852219	3.6945778384690997	4.038111981624634	3.858262678463649	3.6306419860651435	4.018655030556024	4.531081911556641	3.6945778384690997	3.706969921429232	4.064381349746092	3.976126294188732	3.8446989469391752	4.149987747821989	3.8837496020601683	3.635906178852414	3.830224597481295	3.8433143078395027	3.8478997610324535	3.64196179120307	3.9909232805261725	3.830685230260257	3.5668275076385485	3.8889854800594805	3.7454445737364916	3.7383353978710896	3.976126294188732	3.8914780874945047	3.8376880326194547	3.6496250386799507	4.046954836465511	3.822695362111569	3.441630719326482
ENSG00000023330	4.137069010384314	4.868042014620903	5.036055972208715	4.300105200745478	4.341553688635415	4.504178493925278	4.653485119786514	4.211607542044943	4.740688985053678	4.787002331791156	3.89693045680584	4.641812452452759	5.244186511468857	4.4250902532338685	3.9406894795349494	4.89760190838427	5.0779044679387555	3.5336843616502267	4.175889232470154	4.283386478285871	3.6637369606663728	4.928272216977967	4.893714579677161	4.845461024562894	3.8077883726527566	5.993837635266644	4.648810318573905	4.331098543289792	5.26521551026299	4.711470883126721	4.248155214984851	5.161801472095495	4.816657576600607	3.9350325891564313	4.348012755569364	5.552553559762765	4.231883526483642	3.9641450858687515	5.3739127487184595	4.641812452452759	3.661247384546553	4.7205139479828	4.184514998408736	5.014063629598369	4.235840117870612	5.44263190250234	4.807258183485072	4.512206308668178	3.8775363075273304
ENSG00000023445	6.630291925568582	8.689663201030237	7.400301840933592	6.927195782792741	6.459570609565623	8.34277912778179	7.344838415909389	5.828494569446016	8.666588273213442	6.3953760156366775	6.1906979135582425	7.873559492140532	7.442474063997852	7.320790020966981	4.870324341932428	7.273330666567352	6.762987476493459	5.9287751489011304	7.895845160127488	7.0654166415661	5.862151412523355	7.683614655790775	7.13259153904088	6.392634383486019	5.389420133819849	7.459251431233334	6.713864506962385	6.980502673213704	7.368264215964531	7.08286652566944	6.544312226765254	7.623182040582322	6.993607191397089	6.272179629209889	7.217243938203104	7.246594470636555	6.864231635633757	5.733678315079381	6.878585131943464	6.7945843748086405	5.016468790087413	7.1609777698711365	7.926449260086622	6.282187519189506	6.161840725674071	7.273330666567352	6.768250995003996	6.97133481521845	7.38955103793539
ENSG00000023516	2.498115178219385	2.3343000069420765	2.3718147177478976	2.4408021536940514	1.7489530765080483	2.5114435560864816	2.5195474299802423	2.1726140159229894	2.7944776198177457	2.037264964456316	2.2535611148132433	2.6354459197379847	2.2243131998696777	2.3563831897829766	2.3244149387114814	2.5808068873232566	2.0794169659971216	2.282630279462331	3.0552990935025575	2.3980640533163675	2.379533850007576	3.109928062537706	2.2167859763978663	1.6563640091967564	2.2262457525962467	2.561151508636987	2.0961181890024263	2.249422139271843	2.416298139613846	2.033618888992704	2.360308415341291	2.733057688783305	2.173056240955396	2.3690341180922805	1.990009905096673	2.7792080673267336	2.3310104051553275	2.2219411751772276	2.6755150893253723	2.3138617414698777	2.4139180747547897	2.532471594496536	2.857504114876091	2.3923565407021936	2.347487580096381	2.782033246001234	2.0881669109379253	2.6391903434214115	3.0801164759773947
ENSG00000023572	2.3542815449187557	2.8539966253274462	2.396748857142415	2.9792058050510897	2.87464861427278	3.2007416018959836	2.630248146684602	3.509924724236841	3.3036332412715974	3.2310844121420907	3.277868484200412	3.446202027241706	3.2515758183234107	2.7829214018518	3.3389989844359125	2.948126760080619	2.549442437133047	2.958104939396452	3.007994806868038	2.804106375486263	2.6395295666996326	2.9692066805353035	2.7354322343542674	2.680076450254733	3.2665757676491496	3.3040174181211954	2.6278611343170075	3.0291002890067973	2.973166573638086	2.4909958494072333	2.752016082663573	2.72339025757741	2.493963305799995	2.65417253963172	3.09353878425923	3.429012191328179	2.987650155068948	2.7606409693876754	2.967061546342134	2.632562883926768	2.7523432670249677	3.1039166514052328	4.114170039827238	2.7577420087860016	3.331719321163063	3.552829219829828	2.6767591583382826	2.5400750800878837	2.6840763018833784
ENSG00000023608	1.556351846400101	5.3258843483902725	1.9600342869732172	1.5127219555431894	3.121414744932001	5.257868439113862	1.9643049394275651	2.0361274541949244	5.3232068237044325	2.124048178548275	1.7459498653405339	5.673729140889008	4.359629065906221	1.9248522880533596	2.1441890512572854	5.927699868443498	2.982792462204704	2.8684550078334583	4.962425812750223	2.9832112226401772	2.285063214608179	4.776804620403485	2.0199872441257503	3.697291078983732	1.7102161481320763	6.093905596568479	2.289745317186521	1.662048275178917	5.0377015480243905	2.0322564886942565	2.0208607045121254	4.864612807512932	1.637476504364838	1.4273902098099644	1.9932772432160264	4.713650967098156	1.6822243240458774	1.2628270742447778	5.65601554912304	1.2478545103341898	2.361939729127705	5.808770604212416	3.279525234376212	2.7897995302441343	1.2262632725662288	5.293375966391635	1.602628046518533	2.6100629752494275	5.98488538046086
ENSG00000023697	3.142947033511946	1.9671688607512323	3.2426455128216713	3.317098235339305	2.818373560718702	2.308564061235448	3.486138186836443	3.253106815694497	2.414686091289993	3.2150408306766614	3.3647188228489617	2.174266443737026	1.9535021167439734	3.627834086582869	3.786973897635345	3.0567539441326836	3.1904344617025493	3.140694109618537	2.036925852858945	2.838725404553829	3.627834086582869	2.5101734822036565	3.391777166373612	2.7036480485553662	3.778025372268724	3.240813236833544	3.470757551831964	3.0701879460731845	2.821667262038542	3.2165309626420346	3.1195863375334443	2.3721766962912905	2.982792462204704	3.3650877473813767	2.592809631468358	2.4722008349499465	3.4995443196441083	3.6022349158991283	3.203796742849047	3.437098658062499	3.552509801265843	3.495004671546288	2.1862702942092946	3.7366428611360876	3.23518643590124	3.150976261196379	3.668076286836981	3.1265595169393334	1.550360240694363
ENSG00000023734	5.7309594539676745	7.063339349936348	5.756103248742841	5.487287277011093	5.8452672216025094	6.974894373570306	5.664687429632114	5.3365753773236415	6.893733670808278	5.5101304985715185	5.505499268885157	6.801051315967014	7.108416937348464	5.652799373911249	5.582718302389574	6.899683440681975	5.69548228228452	5.433283767652923	6.743919610242305	5.959473426489548	5.363411671175436	6.656894292871243	5.731869885592015	5.754464768305997	5.60460779126898	6.283539094722569	5.765108671373139	5.6505072740293585	6.590994693732129	6.019883652538166	5.684131937843249	6.816245948509178	5.7021825471269105	5.2961668308603285	5.934730913069173	6.553074882937728	5.630857424982198	5.5365218340338815	6.881968471300011	5.7399284284000585	5.670411763355963	6.881968471300011	7.010365086795215	5.784037681908306	5.273017104385168	6.672883925184924	5.754464768305997	5.529825753054969	6.906768303162029
ENSG00000023892	7.058955023505111	3.5131240183270855	6.652416025926803	6.650727171443619	4.427404776627325	3.474747242830535	6.57976350851862	7.031121546337208	4.161983368966714	6.756230825056486	6.785081113313663	4.077428921129485	3.5399814267648755	6.4821288816183955	6.486452144530947	4.300105200745478	5.876335842964791	6.812852601472084	5.095588397194677	6.256051006501383	6.804796139033212	5.244186511468857	6.396737083018012	4.72783259853865	6.321588367392989	5.309626645415289	5.712879550962586	6.380764414456304	5.3338377531588606	6.362500108746476	6.58960814643557	5.018754552527542	6.44938477332277	6.73296279986257	5.422495803102768	5.540478320612208	6.489338022868598	6.645080772587782	4.695480890302114	6.274729308254849	6.254989512214319	4.582833131671229	3.314233592062634	5.483196529245637	6.734127271735272	4.932299804972328	6.111264060952881	6.555826678884141	4.412179513170589
ENSG00000023902	7.463481659954514	6.383445949521165	7.397436565165101	7.413524395701385	7.025764437325871	6.715229838002845	7.273330666567352	7.280425085874773	5.836630980678764	7.358330408338237	7.463481659954514	6.553074882937728	7.716291924742196	7.16774938895694	7.545868839501509	6.404742904158947	7.015972781183295	7.537832004601641	6.1862210554816315	7.278213112195081	7.2922771471016326	6.480674969346356	7.253748322504303	7.0043257593542165	7.4477167737951016	6.932748798015258	7.056821095589822	7.836326772393309	6.666459563703251	7.778812433710277	7.508590180129742	6.4233265085133775	7.4579950395316335	7.273330666567352	6.024063190838546	7.244149323725533	7.420999155259271	7.80847464716914	6.753262704379303	7.623182040582322	7.507231487552477	6.420656022096095	7.130539119982844	7.400301840933592	7.757691521891835	6.6243448534554155	7.532643782333475	7.632758326890325	5.496447247958676
ENSG00000023909	2.393615587376675	6.242236454622988	4.27591911003796	2.0110159165889336	3.3224644938398327	6.494692974404146	3.263908170982301	1.9137371396299916	5.529168763679207	3.6363223180355986	2.3032683482711724	6.161840725674071	5.423207121571655	4.408855958189705	1.7964354993428606	5.187903445803869	2.9967799594704854	2.161529468992638	5.621385444032028	4.267983550661342	2.203473599724735	5.655096005953748	3.9738796367441744	5.580296466824828	2.1119243713913356	5.593484219803687	3.826503823741947	2.5110153431664846	5.821054552486506	4.029901996169596	1.9993438135130146	5.674603048986931	3.43549482051347	1.8442616950591206	2.814078817104418	5.55973589471471	3.0485219455148087	2.173395581362572	6.320335318686762	4.0871052848009475	2.4431412521460913	5.806213119745664	6.232175036919719	4.602374608316353	2.2498516990256694	5.93941277136717	4.579210975525214	2.416724836641473	4.922512043893529
ENSG00000024048	3.1891374662957936	1.4663046171358547	3.109928062537706	3.248851465427732	3.094267272583334	1.552271022847528	3.179623589583581	3.274084173339228	1.7994585401189593	3.0286702891453	3.3925592930241186	1.8754815422277147	1.7467504284050113	3.069333423589592	3.4884517851969448	1.9142157568802396	2.9256548390539128	3.1265595169393334	2.096806409394108	2.865687077674847	3.380334349038278	2.327603258047099	3.1598233846201906	2.9109663398623145	3.731123383652789	2.2866147915413326	3.3863715750666774	2.9536362425589053	1.945693989703282	2.7944776198177457	3.1175522587231677	1.9325064406455	3.0143127201015574	3.2271420782164397	3.417395213465984	2.0790382787688593	3.1578120422164395	3.1039166514052328	1.8964160750057302	2.9905409046343228	3.0099958407829384	1.8105460101226891	2.200009823260077	2.6379724507492166	3.2218487168612815	1.8899353554948106	2.9779457893279604	3.3900174486132473	2.3222772696929552
ENSG00000024862	4.861786821978511	1.545079828629745	4.676811372188036	4.844425680044486	5.16374859972044	2.052961708307685	4.740117725286174	4.855629261799431	2.442751305793683	4.760975134444202	4.6672352947615865	2.2097843753225628	2.0404531930239203	4.251855849248153	5.059588476413059	2.6201291050765843	4.4186380164483765	4.804149348236443	2.4841415439756824	4.760975134444202	4.750122835316326	2.7064819494263137	4.627009825751886	5.229118325053863	4.712149919847847	2.8630578105479345	4.447584965658079	4.113726479833928	2.8571235317427237	4.268516810221399	4.876953986263227	2.7788637145073	4.672184650853605	4.597677807058301	4.826516335656802	3.015111154942214	4.7205139479828	4.736048448791054	2.623369875198018	4.385199840967168	4.457050042955253	2.6345989625041777	3.107600048709428	4.405120301117388	4.699980615659526	2.5110153431664846	4.773912471504856	4.636115002897075	2.3499634732145864
ENSG00000025039	1.6906187138575512	3.215397834641362	2.3023221765481328	1.7668485064218653	4.073531359637648	4.109353348041628	2.25898127447492	2.2665097165441157	3.5239910601878583	2.534036522854214	1.3495168687369234	4.121706018960899	3.5786436104110524	2.0229486735065993	1.8711137690725113	4.882702405284724	2.5215999594026086	1.629189236028998	4.228743630683684	2.44920136476012	2.07819697239995	4.3062665292692985	2.313014604762798	4.210202806596606	2.2047914488717657	4.648810318573905	2.933977168562425	2.1919997873021084	4.3527085436646855	2.834091967639838	2.2768928203361667	4.301447561877328	2.6155922564769063	1.545079828629745	3.6254811449740014	3.5304235416928615	2.3852303263372385	2.5020572303253745	4.4580599564531385	2.7265614289451237	2.475539304067237	4.593788984073082	3.485714352491618	2.8669176530804923	2.3052108603078088	4.462844785048594	2.848980252064928	2.0058902439028135	3.7517577466910415
ENSG00000025156	2.9805190033099276	2.9852301675519812	2.7724135961508054	2.4483299980621527	2.7476279025005863	2.4726416660162784	2.578384680005211	2.5714650259519543	2.7728484413133123	2.757305723614742	3.0187182960851873	2.5641459384560745	2.8920979615178783	2.7358553314679024	2.691803424473437	2.663974188881687	2.308564061235448	2.8445575891041255	2.7824339746880793	2.7503711224415355	2.652180208164111	2.0208607045121254	2.4208980909222793	2.5652789708875923	2.323728416328171	1.4447005819725347	1.8415013755735168	2.4188261452144726	1.8430156157553543	2.8044967689208264	2.3314757575139167	2.327603258047099	2.3499634732145864	2.7106199980978496	2.4961678582075333	2.3081735395023273	2.342569413739323	2.236011744950612	2.4557302578805107	2.191163756345754	2.3568274807966567	1.6655239053941	2.9809101177222668	1.9820644765040405	2.173395581362572	2.5032515943225944	2.4909958494072333	2.9516482751658684	2.931415499873487
ENSG00000025293	4.415790673220214	4.569041096949106	4.594745475878712	4.574066414695334	5.207460045567722	4.574066414695334	4.524315515107804	4.548160003050422	4.326199850241391	4.285229650899657	4.4500498287073755	4.359629065906221	5.285861320313357	4.492731709752025	4.273633776505371	4.501694028115896	5.173519125541404	4.4442056350381485	4.27591911003796	4.833540990733415	4.310507643961196	3.832365645389524	4.796671851758638	5.273017104385168	4.0384881708465	3.950696567571486	4.592100064228167	4.717647180495254	4.193727378257586	4.831386038553819	4.726213563754872	3.9676101351610016	4.689782828540786	4.428837666422535	5.042165779982645	3.8702473069438823	4.151314625760364	4.493164441152905	4.284812399432295	4.682315894189309	4.511113835949912	4.175889232470154	4.564028888539332	4.697242229023293	4.4701620655708805	3.9944253202188333	4.601852978216409	4.1998395238186745	4.186215286573974
ENSG00000025434	1.9086921790098395	1.796959982394094	1.2165808430507783	2.2717407485757883	1.090998204002407	1.213027838979992	2.5620150714553263	1.5662399188215417	1.1196877058707215	2.2556477647315254	1.9562954049549743	1.2238413413679776	1.360428288397792	1.790891603433018	1.7981929042486173	1.6243024077272705	1.618421825786039	1.6343757841455044	0.6887198347403287	2.0911538112357597	1.774253046071373	1.0668973529136967	1.796959982394094	1.3845419472852596	2.1681834758973713	2.336342147572397	2.484923235687745	2.0615600058094676	1.429611291072521	2.8282273917500778	2.3980640533163675	0.9526425026198915	1.5185048264180667	2.024333795380102	2.153172782727076	1.3902969360094437	2.21644704365881	2.5024268810204995	1.3421789528749972	2.1441890512572854	1.4833163530422517	0.7717536081084371	0.9923339860766692	1.8485902460893446	2.3284276528534584	1.2346842862062632	2.1596783789916305	1.7718413853885666	1.0466272764527125
ENSG00000025708	8.8779217915914	6.288630035457475	8.210497403027007	8.835719958819633	8.359204577054918	6.79771586348307	8.544710801847248	9.339336272180553	7.426786592907229	8.66069488415874	8.990947938459813	6.614057813971713	7.30304345687321	8.279470385238088	9.316582308685373	7.638812945245218	9.111881174387923	8.948165621567064	7.574125704813969	8.428821823653522	8.778147815929957	7.287222662718688	8.400828215430652	8.248590271371107	9.327494217436376	7.980660825445988	9.084389344723984	9.157060805419206	7.300081184038785	8.859158739607107	9.074036992293255	7.141698078031181	8.868606278018268	9.102036673196546	6.408750899863136	7.150394254753167	8.827612638425927	9.413572409374096	7.384391767550578	8.957138212359826	8.653046103456054	7.031121546337208	5.974262062000505	8.264500785223412	9.400036781205074	7.012317000609479	8.69600308966856	9.484993284205148	7.157024325346753
ENSG00000025770	4.47622238325989	4.629626960771529	4.574066414695334	4.237800108246277	4.703047756113901	4.784896227366029	4.55398594762729	4.452782429707505	4.5780809961849736	4.368800183163594	4.591643692629639	4.692934207998879	4.851115737980421	4.6423976518391035	4.066220914281054	4.294798322605349	4.6747104331601355	4.537819765523202	4.286159996847866	4.535244388958347	4.35316419621345	4.505060972066625	4.500666103656295	4.935645596296865	4.250868638657852	4.328769036210139	4.218958679361991	4.771827851749315	4.598226700773547	4.704665374669634	4.62488709290161	4.385639325719064	4.5972338318654105	4.488029449476865	4.925339335089734	4.681350374708947	4.377437294102438	4.133402107354596	4.472936043315769	4.132979739160344	4.137069010384314	3.9307506932121488	5.021739636103127	4.05888291123271	4.137069010384314	4.2955622024088855	4.340166865079006	4.411603966173353	4.545025870135924
ENSG00000025772	2.7194169651837536	5.479837536467032	2.8699374232219883	2.9050523744696877	3.093889879551099	5.448453633908423	3.100656106326564	2.834091967639838	5.447057872033901	3.0600507585697523	2.3681241777761386	4.91313857897266	5.239583479600405	2.408849512746222	2.44920136476012	4.530296623150611	2.7173330865103	2.522813429964107	4.941683100529649	2.7148559165852313	2.581971751205166	4.72505592052127	2.7897995302441343	3.10629285568808	2.3911968043433145	4.2087290839726155	2.565997717553428	3.114266624700674	4.556339967820324	3.0107992823300145	2.626213707291082	5.033549234530047	2.7679160971521863	2.631823886437519	3.6122901617296725	4.862303670866242	2.583612997035546	2.6967946078658143	4.961195447606341	2.5088881248829664	1.9908459380581625	4.638085368243121	4.996859119574343	2.1940944084970853	2.2080610093109607	4.4701620655708805	2.4053726096082637	2.5988803815776444	4.681350374708947
ENSG00000025796	4.276898963788696	4.763809959342753	3.6043294065798257	4.054034835979793	4.434035395776103	4.3229437058030555	3.6804336878994044	3.9905478274124206	4.346103683745722	3.8073403737989655	3.7541944859000607	4.140398383587869	4.852858048890295	3.762736917549928	4.268516810221399	4.232792486227552	3.874889232028372	4.290851163754895	4.520266932741728	4.308117705332629	4.112472828647885	4.119118686875357	4.0871052848009475	3.7221179526659696	3.9260375698169168	3.9732362423892287	3.8468268945410675	4.332986225575656	4.187535900420624	4.282929095184733	4.1186943953528905	4.230957799283138	4.044332312738968	3.8599370125989543	3.6604213056772816	4.426994469874236	4.0384881708465	4.075268517258309	4.274022032787373	4.080716428581742	4.116235004467503	4.191480285776063	4.097988060164538	3.9025793658044434	4.237800108246277	4.227266156761791	4.198880290511178	4.180401336684801	4.57699220639239
ENSG00000025800	3.2826582874358685	3.838507509555404	3.387527991544436	3.353881721562921	3.559639004786028	3.7438478865530915	3.2472187959790992	3.3523651206387863	3.583956624703464	3.093889879551099	3.228316084929334	3.567484723262423	3.8077883726527566	3.3347844444428953	3.3219782064536147	3.363976720428256	3.405117897840087	3.38079821180868	3.4644779372885264	3.326133751476711	3.274084173339228	3.306469610162453	3.2123064213575483	3.4230803799730185	3.1569673745517584	3.103160874466983	3.1727795446621703	3.205659682962315	3.3776841891814384	3.159429024496017	3.3077050366719343	3.327351642968994	3.119976820037557	3.2758358009001856	3.493833515369929	3.4072119167966437	3.2360267568451975	3.2627246911470356	3.2551698276605614	3.2110515397327863	3.2762152310638766	3.5274013114568143	3.6262467187165743	3.2246663887882794	3.2762152310638766	3.394259375579578	3.244553724881802	3.183887770340365	3.7890371202943376
ENSG00000026025	10.547000999746373	12.1069889956707	10.510610979226806	10.52322617791161	11.314907072123637	11.729332335652032	10.583268426428539	11.200649289774312	12.45752226253587	11.497873991909875	11.143897861248641	12.232090331943613	10.726336350146697	11.21902339406549	11.011079913847178	13.035246878445939	10.925374344455538	10.632369694199905	12.516933390453643	10.487601239325201	10.687676794595262	12.290186769736295	10.675559777175394	11.180469683683292	11.544519782291493	12.590684825963427	11.544519782291493	10.925374344455538	12.290186769736295	10.426736581656261	10.862758040464156	12.290186769736295	10.925374344455538	11.02805772572988	10.878501408393017	12.45752226253587	10.991162503070809	11.33473297647556	13.035246878445939	11.436842924963285	11.656884866528765	12.803494278924376	10.384242820543657	11.596077412410752	11.314907072123637	12.45752226253587	11.314907072123637	10.25736794379164	12.168055195470021
ENSG00000026036	1.193168075006959	0.8796117589694741	1.3642134303853444	1.4898271490325772	1.227237556961559	0.9873944132134823	1.6198389040204348	1.791326370681684	1.1947378106834001	1.6638245671232814	1.4530003726397966	0.8972254498706976	0.5997943654337946	1.227237556961559	1.7089889938144027	1.0370207294267901	1.9744738868230274	1.675622815183325	1.001953196627607	1.1701602578472985	1.6878610118341886	1.3017920985478744	1.8660515570327079	0.8021072995567885	2.1405519479940067	1.3513769617783309	1.6993919803489692	1.431985495205261	1.001953196627607	1.0612808906024218	1.661591386773324	1.1224465258998684	1.5465283074369014	1.361855477649731	1.4511925417625289	1.134486669134162	1.5317334749137315	1.7427698307504451	1.3257332582318166	1.44026754601218	2.1899898451397704	0.9848539157976866	1.1615250429268755	1.2544263851708424	1.727312419701273	1.1236527079210803	1.03760738627955	1.6008194574691228	1.232744053924006
ENSG00000026103	3.608748259580846	4.862881192248204	3.7991862705189194	3.331719321163063	2.9634355718049754	4.306751737068537	3.6242121616021676	3.2411933585927493	4.891002143406886	3.52568289217247	3.4473301046025506	4.569999424011823	2.9142619512563668	3.8935229644763028	3.0503944307123207	4.027544990429349	3.690603114749406	3.3367574583710757	4.595298821401353	4.0362568904283185	3.5760898076362846	4.7930328566520535	4.027104341670679	3.0538090667505267	4.236866093513879	4.936885837254339	4.531784716547109	3.470757551831964	4.337879873741458	3.8944338493290473	3.7418147563923303	4.936885837254339	3.864160114476109	4.11195054766545	2.9823995312109157	4.539261374775701	4.237377308079658	4.207671182968105	4.997470193917481	4.378385409117025	3.1694978816318073	4.39623767700164	2.686841987765199	3.5344948948221404	4.137482870046753	4.34435502456112	4.1286392777937815	3.9926752297157186	5.047570635101238
ENSG00000026297	7.309984692841015	5.906526221953732	7.229479340683365	6.846720687185513	6.051893196923879	6.038821278969804	6.8888653959656105	6.602246707882635	5.858392187523786	6.152171943857792	6.596722088922497	5.713615416723031	5.807126477257106	6.649278751486243	7.058955023505111	6.362500108746476	7.146370068610458	6.5001092084246	6.196483791195418	6.523557543715689	7.025764437325871	6.1862210554816315	6.982153161077259	6.675762668583297	6.828461204186089	6.571616809439694	6.796135295295161	6.489338022868598	6.249178311749149	6.801051315967014	6.701678288372822	6.083805503529008	7.017888751997668	7.192031292319158	6.862776743587964	6.166454078903607	7.146370068610458	6.479312934866425	5.779509203061936	6.317922720981619	6.771726733739658	6.097182073456078	6.0377074472468175	7.008345315218451	7.049973833775197	6.535556431162098	6.944761684272316	5.931906578134598	4.372032440365716
ENSG00000026508	8.623754277416637	11.91194552720575	9.339336272180553	9.250421923554143	9.878922576342605	11.479801806830537	9.293642133964722	8.80362949987904	11.860321744722258	9.102036673196546	9.05413442162095	11.819101991919574	9.835318097622364	9.563852303138253	8.38025235865845	11.625351661109654	10.019386456098637	8.80362949987904	12.1069889956707	9.413572409374096	8.682044036948266	11.569259666355562	9.179210325741872	10.060005739999978	8.859158739607107	11.143897861248641	9.920910394741169	9.602904707933938	11.479801806830537	8.965560989108825	9.111881174387923	11.625351661109654	9.514438358635612	9.28151175631282	9.023057416354494	11.436842924963285	9.500886761142713	9.093446745540517	11.544519782291493	9.590683835395039	9.514438358635612	11.569259666355562	8.965560989108825	10.303430013202378	9.327494217436376	11.656884866528765	9.462925690499173	8.938540735115163	11.596077412410752
ENSG00000026652	2.6767591583382826	3.4193299671653676	2.9204299138651026	2.8118267644048522	2.7367828482926932	3.2246663887882794	2.8970846235643677	3.4302642666518315	3.306907972411267	3.5274013114568143	3.1195863375334443	3.8339726960988583	3.2843076330578636	3.544826340683018	2.749511910402531	3.762736917549928	3.976126294188732	3.029962900221056	3.2383719172180285	2.857860346051372	3.410882088310833	3.747870618292533	3.6824569676039682	2.8912705711564652	3.470757551831964	4.161171530303234	3.3383065870105004	2.847861372505125	3.7700391452138198	2.847861372505125	2.906240972581899	3.4015030733288087	2.9848474587658766	3.4132353656757366	2.9516482751658684	4.011839289662372	3.4754829352397603	2.820061218875264	3.2984609175525272	2.9696056402795166	2.851436569380727	3.3502774564701583	2.3568274807966567	2.9256548390539128	2.6141130141603264	3.8599370125989543	2.834091967639838	2.8638861863650993	2.5432469942736744
ENSG00000026751	4.888813143971547	7.606267521463092	5.968475731155123	6.963421184745245	7.497914359032873	7.90374199279724	7.386845342788367	6.157363105584414	8.11196821638199	6.440583522755811	5.727554877468572	8.094879676009574	6.713864506962385	6.934487454611688	5.191196539767373	8.13568318534625	5.073438234065534	4.799304836022629	7.52961320969361	5.90082457636825	5.772242475376726	7.626430905054711	6.954330011269707	7.603531369345122	5.694606023017482	7.450000599226366	6.906768303162029	6.621471207070307	8.120949810414656	6.459570609565623	5.395687685468419	7.82992757640007	6.1641107754267885	5.042165779982645	7.445298592226235	7.6421491226241844	6.334960170738541	5.606422167335939	7.767893563491139	6.402170287441204	3.436674483792208	6.8746559762902715	7.930990343496838	4.904005528693922	6.203945927246179	7.556742708925947	7.232002343102612	7.533793491601963	8.215664418212873
ENSG00000026950	6.106687551688012	2.015595061946959	5.992663123798686	6.637431729665844	4.744177772809139	4.417215080383859	6.703209336277444	6.288630035457475	3.4196924324139615	6.358756438407735	6.515069385186418	4.393445880097931	2.8856913400754385	6.756230825056486	5.726175462648815	3.51115866971216	5.726872372054193	6.099257904443691	3.4589331984238596	5.826746440829056	6.768250995003996	4.772289652972784	6.753262704379303	4.610648248246821	6.118283518778026	4.009202158401811	6.05090810079561	6.382130681863088	4.760391291543413	6.299719179789879	6.3687442334564714	4.08662668450784	6.228566922958991	6.479312934866425	5.359802880539685	4.6403560993592725	6.525935544931706	5.687252466094025	3.86498944977992	5.935560948305228	5.351647276876471	3.6407834305167657	2.9755587628981037	4.609187488965831	6.013915499447725	3.7873270562120553	6.090641025516466	7.055024416102984	3.898273521898098
ENSG00000027001	1.136165774870216	0.7570964590378507	1.0813666921014269	0.7862824113954625	0.5562396259873046	0.7680627875880597	1.213027838979992	1.2837765370657266	1.1297683985289184	1.1377681414411362	1.0200552043272295	0.7817660262075641	1.165374304261846	1.0507313645056786	1.3513769617783309	0.6750354367326936	1.1963023590441335	1.0055882765205288	1.705036694407526	1.1075217079559825	1.0631934991529879	0.6270907299056505	0.8803998732091942	1.0363819913137293	0.7045313645748751	0.5105382198660272	1.5193646858255458	1.1788005183450363	0.7146038887106311	1.5894197122592233	1.0477873836350469	0.39073308448317284	1.2201961931350178	1.0692356738644637	1.21052535986785	1.3355740494952817	1.0699406756203573	1.0209332308655428	1.0226343340422623	0.753398216103345	0.9163766470876809	0.5401596279362898	0.7745804809527653	0.8375101745235429	0.8357797420638443	0.560909928078397	0.48450545103382936	1.133374463752724	1.509636631832397
ENSG00000027075	6.053995027473232	7.0274294307349265	6.254989512214319	5.887416486325648	5.37195675487819	6.809578095552709	5.835664346751891	5.71907657738453	7.031121546337208	5.788947127045948	5.435356111982911	6.265184340682058	6.989973248380031	5.376468637447082	5.155481705312653	5.489492847491511	5.318741809785017	5.85461324201972	6.0109822461869395	6.07256803650312	5.801608147282306	6.314690022212904	6.004576979508419	5.372512656956167	5.529825753054969	6.205209547763298	5.498635021863529	5.492493586167897	5.780404441222582	5.78311282109599	5.526978926202695	5.893057952702756	5.56414240485476	5.462321185071831	7.0350120382304935	5.922109818473737	5.615528841855658	4.965913725374855	5.153564548968631	5.100985725317387	5.340472172821903	5.514495002630542	7.804644040077742	5.426029582164606	5.075357581401862	5.3655366874294605	5.368605539341855	5.906526221953732	5.297435895435936
ENSG00000027697	7.14414622664815	5.300960171934411	5.922932084846154	7.08286652566944	6.463830814250944	5.865206366438672	6.5732618827891285	7.384391767550578	5.774907828103703	6.2434624562944645	7.440111253485787	5.578616144917001	4.753434698882972	6.0871207846343225	8.331937744980355	6.232175036919719	6.661689891962674	7.217243938203104	5.326504144725013	6.161840725674071	7.442474063997852	5.586474475270045	6.178686485534138	6.121633035335438	7.323085852667321	5.915225358795136	6.581160977988091	7.284990168680728	6.325029805721003	6.4233265085133775	7.985562264635064	6.014824614170026	6.819772932952713	6.6696913947573435	6.4112263172894	5.95128144611176	6.436740409627959	8.169460677131035	5.334558391047948	6.7910070335685155	7.683614655790775	5.611066613948879	4.486576963354443	6.360017691452547	7.055024416102984	5.9877158157588894	6.3953760156366775	6.5289087178030165	4.947296787065106
ENSG00000027847	3.5014800968093	3.9204122213324872	3.4836166150259222	3.6403962521009534	3.3048839503785357	3.4554748075259294	3.744690978626477	3.6198175962275316	3.0283265332799236	3.2988349331273468	3.5455430155647067	3.2150408306766614	3.510334692002058	2.8009288423276546	3.6122901617296725	2.7491176673213022	3.3863715750666774	3.820994431629823	3.2138612565476397	3.5921094470414743	3.514388837314265	3.0998123521557366	3.2429738501542493	3.3056839929023694	3.6820197659165954	2.8706985680226342	3.59938804553193	3.623001184332156	2.6438799742451446	3.8315927425402236	3.348952623100988	2.9573334097328865	3.2150408306766614	3.47755595517467	3.0876307964532153	3.516765650696646	3.5815252902515717	3.6026542436558793	3.186315728312907	3.127917443953798	3.474747242830535	2.731895466709495	3.6396017233659603	3.3833136396883234	3.5678882717394975	3.30845276360339	2.991707342090645	3.5592380614079127	3.936738341079661
ENSG00000027869	6.313652952146246	7.729366827673701	6.690475872747465	6.729436409068494	6.347792693763789	7.918978430857638	6.921648774912402	6.984253356094469	7.694014564611672	7.429129782470266	5.666346578366883	7.9076846843702775	7.648710391529416	6.297288428955538	5.772242475376726	7.480233912245573	6.585379911368658	6.288630035457475	8.364885275823164	6.695266399789279	6.370105545208829	8.288553808071441	6.678997409332	6.515069385186418	6.801051315967014	8.140478193325674	6.892120274931902	6.5866350835627445	8.131093987656499	7.106803234900181	6.454364941575667	8.248590271371107	6.616854352148821	6.217146324609406	8.19483254492895	8.220569194793432	6.1906979135582425	5.138698684581288	7.7715666286742096	5.624268709466039	5.657717644194929	7.899732054835244	7.8266833792640185	5.817673287526415	5.194414846019943	7.911120654704507	5.414467900220928	6.175941289992884	7.323085852667321
ENSG00000028116	4.609187488965831	3.6254811449740014	4.185792636771811	5.03878935280655	6.352679087070526	3.915455381012039	4.7214290630771005	4.663483262536206	3.6888789437422194	4.558122043656359	4.887542520668593	4.256869984389297	3.481670226238759	4.751876180043391	4.67770880990304	4.16248958842985	5.647688268666657	4.952959999814147	3.8147024114212367	4.771275214640588	4.974543348514638	4.219890617521658	4.610648248246821	5.738185375601032	5.815043019400723	4.493164441152905	5.643647125287194	4.66949757387077	3.986687186642104	4.788627014603408	5.074089860906973	4.294798322605349	5.033549234530047	5.591937790546966	5.503851797136063	4.075696209880375	5.483196529245637	4.95524979567573	4.412691611412409	5.14000946724245	5.883631836351566	4.179518153511648	3.4566258977029363	5.48118280048944	5.327137732825365	4.229148077688246	5.015927963167394	4.627512827358707	3.7238289972770877
ENSG00000028137	8.16280961659787	8.220569194793432	8.868606278018268	8.494135243190366	9.781298474835195	8.264500785223412	8.843137050643952	8.911697279430424	8.38025235865845	8.72444761188117	8.390241508601767	8.565659032431375	8.185983209734953	8.653046103456054	8.93085077549271	8.585525832973866	9.75341059020994	8.762669223482762	8.572115882887736	8.465678952798786	9.064530733405135	9.043111233910505	8.8779217915914	9.691700539032306	8.938540735115163	8.682044036948266	9.250421923554143	8.400828215430652	8.274429132663885	8.107525519248393	8.682044036948266	8.34847909299082	8.66069488415874	8.57860782081569	9.961040607518989	8.369681844727452	8.762669223482762	8.827612638425927	8.45902837595673	8.8779217915914	9.250421923554143	8.868606278018268	8.31074797925996	9.448228866343584	8.544710801847248	8.732494207280988	8.603138637599239	7.971102653709619	7.4106558596229695
ENSG00000028203	3.998297818322324	4.618051130832168	3.9997101058617384	4.068043463215135	3.5760898076362846	4.4556026286040415	4.401420926954593	3.6646994469900336	3.972073605576993	3.3878938998771857	3.7045572679871595	4.02409940014429	4.342954235014016	3.6412032667005754	3.544394103917603	3.8294608937283323	3.641579688859134	3.6238132813619917	3.8889854800594805	3.6642375292276324	3.762736917549928	4.232282955355554	3.6872875466409507	3.6347124973375147	3.686017625531569	4.0337602603707055	4.025381136867865	3.7597598074407226	4.038111981624634	3.69423881604955	3.996484189169849	4.032514731240224	3.850739132134263	3.516765650696646	4.0697791517073165	3.8990910669460965	3.655826587090911	3.5436443521195433	3.859533958139837	3.6078728797483155	3.9134276729022717	4.222573428807235	4.6371201322456885	3.8290460484943254	3.5503171641587152	3.964996618439237	3.7098886069334087	3.54519762635066	4.212676597868158
ENSG00000028277	4.876953986263227	4.165104752661372	4.4614425959984985	5.2183893800902466	4.299621414987013	4.070751639970823	4.837147591738678	5.072880152795653	4.533662035752503	4.026679612795668	5.490983225343492	4.246245249865058	3.000048106712714	4.943955330737153	5.301746686888778	4.572606818743435	4.572073895558532	4.331098543289792	4.949642863331695	3.6710669830028237	4.8200104754362725	4.460550430603733	4.952959999814147	3.7204920055546693	4.077833108218586	3.5964397811515263	3.991827881264281	5.515331983764015	4.4952574200422735	4.2615744709377665	5.061314747652646	4.552938529110616	4.412691611412409	4.595298821401353	2.394460071755311	4.870324341932428	4.469623304150271	5.852235050173198	4.5011765973579765	5.496447247958676	3.654583466384922	3.836473290477312	2.1074016778628355	4.108888057020095	5.231781826438926	4.3072723605036725	4.988977962631909	4.57699220639239	4.765878427101175
ENSG00000028310	4.2573634370337805	5.125470683817501	4.318686950169849	4.230539845251879	4.169193489071613	5.056002476036091	4.178583191409282	4.164279680760033	4.7733513747837515	4.252370092610502	4.171797952878627	4.924737625405883	4.594745475878712	4.550259875685754	4.291853859760036	4.750122835316326	4.410220372110957	4.223543693191443	5.312185938009143	4.273158221287302	4.2955622024088855	5.075357581401862	4.507688322619615	4.091939143549649	4.0765863401471885	4.529844274869522	4.232792486227552	4.381978327719472	5.1144602405016855	4.348012755569364	4.42410607129779	5.177605377620655	4.354986128964939	4.27176034313183	3.8319756702243954	5.024914108292417	4.050266598231099	4.3062665292692985	5.135555712315903	4.237377308079658	4.11502393760766	4.694521576968205	4.210671000030992	3.932894618900411	4.166463885416176	5.09420667174469	4.08887896571586	4.237377308079658	5.081566877202883
ENSG00000028528	6.1147560364776155	5.5365218340338815	5.946038694172534	6.197749683882403	6.320335318686762	5.518499870944429	6.019883652538166	6.227402155129921	5.6800717935991125	6.056141926132215	6.242236454622988	5.512134252903955	5.664687429632114	5.998743968371552	6.554248375800656	5.904785719928393	5.961388838151291	5.976242228863057	5.539709898690253	5.659264341479115	6.083805503529008	5.6686741770592395	5.762468545379518	6.3650836395104	6.065726233326124	5.707927814584181	5.999982054600812	5.776730888368659	5.535138824612463	5.805269008428795	6.049941182122674	5.662836342483102	5.979881992548738	5.874416775874841	6.118283518778026	5.679286733674129	5.95128144611176	6.298369745542049	5.621385444032028	6.065726233326124	5.961388838151291	5.588143351916272	5.766854662830034	5.71823584186845	6.157363105584414	5.591252603217	5.919300608450916	6.0377074472468175	5.867087966916269
ENSG00000028839	4.571548627368484	4.423591220902587	4.3076714541259475	4.40969974299276	4.665035948128487	3.94153498934439	4.121264038771231	4.440858747769871	4.187535900420624	4.265110542405494	4.62488709290161	4.223543693191443	4.785506652147902	4.149987747821989	4.2638306739379965	4.0849070751264245	4.48446388832587	4.602374608316353	4.088658891966442	4.629063479471598	4.184103832865843	4.271342400043684	4.530873040745363	4.672184650853605	4.621960318069624	4.573115005064505	4.679835796238222	4.311841433612341	4.2092451652013905	4.507688322619615	4.2194828832342095	3.859187613533274	4.038958656675919	4.220811486130613	4.690247159489847	4.536793627597685	4.003300453222209	4.42831675037477	4.325712817315465	4.366401144563966	4.4849130660530765	4.149987747821989	5.047001385584278	4.33348905034315	4.619003476499506	3.9086645851438284	4.696063658673608	4.353576049275361	4.3062665292692985
ENSG00000029153	0.7357283771400668	2.722989110171825	1.3137122745302026	1.3389332598233505	0.7111750813594824	1.3769786800463117	1.1141508429562696	0.8593544111570288	1.5202426230754305	1.556351846400101	1.0290273957831404	1.2740385317304053	1.0013653384138514	0.8937210028896617	0.8491258293660432	1.110803123007689	1.128593229291372	0.6518321673363591	1.1942911314047273	0.5777052587102357	0.7091112241378495	1.336131968359771	0.6750354367326936	1.3205500309144669	1.3394486326722435	1.6772901893528263	1.8422091891769068	1.2509369400598396	0.7167208002260177	0.7941056115082673	1.0933773852991535	1.2503962289334707	1.129161841637427	2.5514950999363326	0.5447828610500952	1.1515006064942597	2.4678946290864006	1.2903879214205822	1.4380607866762491	1.6096932775120838	0.520954475168227	1.5381231300979052	1.038868702217025	1.3993349143985314	2.0029283136981757	0.8499446360384093	1.2699338131086433	2.025661455144835	1.8925703444197768
ENSG00000029363	5.628441279933726	5.793645815764099	5.4932950391037165	5.4042775067279525	5.3739127487184595	5.588143351916272	5.491739216363892	5.126810536810781	5.372512656956167	4.864612807512932	5.042772254885968	5.347489296213385	5.206720323339362	5.25301293587686	4.991194222235849	5.425283842606657	5.095588397194677	5.237601807228924	5.100464133233444	5.33795537491293	5.133548980291417	5.24206249445489	5.1164120142665	5.1186437927844874	4.6403560993592725	4.967673283453376	4.805706145712446	5.1316620668820745	5.333156929182575	4.49604057260307	5.464473548710491	5.44263190250234	4.847213122085174	4.97223515146798	5.391725540475026	5.125470683817501	4.878961281026394	4.837147591738678	5.287196239177161	5.057777969608581	4.938822437799939	5.0901739982528245	5.248984618550241	4.900848817086211	4.93822678785854	5.208035280284032	4.979953278419083	5.340472172821903	5.7899171363992155
ENSG00000029364	3.518339169840575	3.1649553567321926	3.6347124973375147	3.782846800035131	4.1106980533855735	3.1210501754430124	3.8468268945410675	3.3542738413606457	2.9972040509968814	3.478410715521572	3.470757551831964	3.315862194010964	3.285084123577993	3.6729400942416337	3.5564906069366766	3.6400299587159335	3.7422805036176623	3.4880597032513423	3.237159494021548	3.5790647614237483	3.427855736175547	3.333674670902924	3.2560236430937435	4.138804593070963	3.4542674137659994	3.3783971605545453	3.63106466929619	3.470381597349355	3.2052533656872244	3.432639126431031	3.5181699573313967	3.201052868807291	3.4596831939728525	3.478410715521572	4.2336195263908545	3.346503276510933	3.4469145833863988	3.5364262431580897	3.4181706303788486	3.4958150311370306	3.6383307932854327	3.3891462343362724	3.500309812965533	4.10220937021247	3.554038512344102	3.2803261248752507	3.5283001047560796	3.609383470332629	3.532129150057489
ENSG00000029534	0.7602316771298943	1.1264481739194159	1.1102502043016844	1.1716841233470647	1.0723566315587119	2.112721716600758	0.88852287773774	0.6158795611577099	1.3819225102511519	0.8863347741705115	0.9001313619013646	1.541389621845763	0.7167208002260177	1.172775030636509	0.857559030477397	1.1529610155213978	0.44439195353873795	1.0345733888677628	1.0226343340422623	0.7783036972809866	1.530288959694462	1.7521595826624219	0.9221085252755395	0.4808253394367934	1.6713503029014436	2.3454639213415627	1.9701287691322609	0.17611651188148678	0.6567385379661977	0.7325570073855938	0.40538819698058526	0.6944671312256934	0.3632548097793504	0.7976795121662118	1.1069296004863702	1.2950882050832804	0.5105382198660272	1.3127291734817577	1.7781207402926877	1.435027097375194	1.2057179861361007	1.931218545189648	1.2322865223961523	2.02851257481129	1.0988658803470965	1.4950970755805184	1.1637444456137145	0.9960582478418899	0.9236998306888975
ENSG00000029639	2.4065601456474166	1.7660376051703426	1.886626460161188	2.079869827595256	1.2876106581555442	1.8895500444550508	1.762548965872915	2.1186931252216423	2.0846992070890673	1.4098788206864892	1.9530806329503088	1.6886012615454495	1.4663046171358547	1.7768231947095736	2.1996784719955693	1.6421316197508131	1.346152809597154	1.8191096851918087	1.8996886693880937	1.9600342869732172	2.0171886398231798	2.3152267099839343	2.4661423659529396	1.4044495646563275	2.43603008856115	2.570168804418617	1.7085130647227125	2.4299966946132288	1.7485488730554701	1.6105738993033871	2.254809092731458	1.5376256435098032	1.7960237342921368	2.217254137392171	1.1757196586449852	1.839855913269751	1.7793547802186835	1.957975724472914	2.604333616472638	2.042447302565451	1.6718036677340191	1.7755897130548888	1.7071312064295208	1.5386149923617805	1.7197348356536681	1.1685786626975594	2.2705806222710274	1.6339051240822122	2.4178962665426713
ENSG00000029725	4.2111986051593915	4.605901214769995	3.842908553273695	4.0954191980400445	4.303373699648924	4.9057304570530595	4.0262584915070425	4.147142021129164	4.630645754453025	3.7652396667482355	3.9398755467754305	4.555826979563656	4.556747126102961	3.9987859281814284	3.802355687152396	4.483970326522307	3.7873270562120553	4.186628414114232	4.695480890302114	4.153084523668709	3.8561913924805933	4.094966109933661	4.024958072412981	4.426022772149487	3.84421411002625	4.1186943953528905	3.849077050043303	4.149447552881448	4.752895795535285	3.8815099282643195	4.007741633523673	4.576527828733363	4.011413988906674	4.023684394847617	4.24498231956575	4.488498689755223	4.019519477554021	3.936738341079661	4.493164441152905	3.8824971902667995	3.9611909524831916	4.610196085869777	4.457585472707582	3.7107247671115897	3.8038658097525437	4.614735245484945	3.95202123005643	4.127300111211879	4.624390973740566
ENSG00000029993	2.3760075832089314	2.1339332935374524	1.5881520901385537	1.5312264882437951	1.6646973948450492	2.767479430200702	1.0339224999873287	2.3713960668086367	2.7358553314679024	2.486206005439016	2.033138312724254	2.8634759546136173	2.8009288423276546	1.0489736431682912	2.661588212499807	3.137891436978345	2.0168275103858955	2.05473863926769	2.02810051913818	2.0208607045121254	1.8269929737554709	3.5220234789489746	2.071480904312945	1.0988658803470965	2.947304690678866	3.5455430155647067	2.596053943298636	1.5917929545218101	2.497385216153264	2.0277073893324493	2.628268550969648	2.582443979527251	1.747148689525081	2.3738886063636753	0.939471450344141	2.395199662438764	1.8647513887384368	2.1693957275990003	3.0147127890389074	2.0561966566115935	2.3694443128061278	2.738821021757318	2.9175852445405526	2.6938128437706603	2.0260304861880822	3.319931778259358	2.2581798410380562	2.0998145299230333	2.5041046835011316
ENSG00000030066	3.2575323748958254	4.097614679630802	3.171509351276876	3.2411933585927493	3.2307284819639364	3.7671706824704176	3.129825061311718	3.1425421223389196	3.8051675007957937	3.142947033511946	3.0772207101207045	3.4762782148449918	3.8619125616504264	3.398371470931965	2.873130011232532	3.2138612565476397	2.9504382227424997	3.1661698186047764	3.467210555251134	3.1130909630085113	3.1283027829098202	3.22512159347932	2.8378395413671456	2.9812257378974203	2.613743613492188	2.9860793994472514	2.7577420087860016	3.242125219697092	3.191589635028426	2.901818944676308	3.0789174119687233	3.429012191328179	2.7491176673213022	2.90773680391525	3.389591307246837	3.224245472749063	2.734632929443663	2.990087719643507	3.5424038537886524	2.8274389373635707	3.166636799909014	3.0271180836178155	4.039420731451886	2.721341754515827	3.1039166514052328	3.438000989726841	2.9872710130213447	3.445359307996739	3.9658419460503866
ENSG00000030110	4.0362568904283185	2.947304690678866	4.010515797820061	3.94109259039756	4.124106954767253	2.8527426782037026	3.7727498059390148	4.434539076368542	3.8935229644763028	4.509663492756121	4.05888291123271	3.155369584611466	3.8516487191284776	3.9141892066405224	4.3053392628123195	3.836473290477312	4.502706371622426	3.8184226273192996	3.4574583036005233	4.05888291123271	4.241933178568847	4.017716193167066	4.153084523668709	4.166936566916482	4.243736872948173	3.840207482484419	4.329200788473807	4.106278763564234	3.5432724237953144	4.338373165219814	4.017716193167066	3.5269077947099103	4.188014533111986	4.48596981933828	4.360595287022901	3.94109259039756	4.208251689801588	3.893936330486802	3.225579179783955	3.684858111640429	3.8163417976540575	3.5055277574618566	4.553485854821522	4.026679612795668	3.8819507348674596	3.2744637574417066	3.7333346663986995	3.798821775516465	3.405902115024274
ENSG00000030419	1.038868702217025	2.9699995616516732	1.0164966554944337	1.8430156157553543	0.8457659593574168	4.105333554410416	2.185076343831356	1.9179730412445528	4.237377308079658	1.850608326332432	1.507804637378563	3.6176943287671035	3.5199565962400037	1.3850097666713246	0.8339312135538817	2.5988803815776444	1.2756627157154137	1.3017920985478744	2.645484667089075	1.4654641125561962	1.9559156058192084	3.30845276360339	2.001635117511977	0.8812660968789917	1.681123793750549	2.24896040507181	1.6321541002876148	1.4557006849905445	2.2208055239250246	1.1958445007367517	1.8577582624977231	2.6350233571296724	1.6300592748736975	1.75971334084098	2.3923565407021936	2.830589775129272	1.9329198640046832	1.179834972409022	2.426787793073746	1.539062202361115	0.9997421659435006	2.250673968607115	4.808226287113111	1.199793682375409	1.7450202502200656	2.569789049273314	1.5894197122592233	2.2102132448098004	2.701333868401768
ENSG00000030582	8.284315209487726	4.432510983701188	7.540637932869353	8.268872888847307	8.911697279430424	4.707376456769546	8.08240476015887	9.043111233910505	5.471851052304258	8.565659032431375	8.616432154995074	5.3352124875356015	5.670411763355963	7.652479746241213	9.551618155150594	5.681723797290356	7.70331584738746	8.359204577054918	5.544790830879087	7.076042191152768	8.666588273213442	5.66723498859395	7.434512944780375	8.591481939617145	9.228279040492032	6.479312934866425	8.171743724795013	7.926449260086622	5.676195850822933	7.378877843555798	8.57860782081569	5.515331983764015	7.819334326810492	8.739405867349022	8.470808460518125	5.729160623097022	8.153113461659833	8.786814944224227	5.303604992938265	7.822860899689261	8.911697279430424	5.55186411876922	5.206166748184048	8.049753060481121	9.304584856071322	6.0109822461869395	8.585525832973866	7.938666734182396	4.826516335656802
ENSG00000031003	3.9185277617399743	2.4718455642671175	4.047856030814821	3.760873096370399	4.598226700773547	2.8361480244407686	3.9853809508350904	3.7036997216398477	2.909736176638524	3.9185277617399743	3.6194330354224373	3.0538090667505267	3.175730555969168	4.220811486130613	3.4836166150259222	2.926930114413979	3.9268907778066993	3.5691592543353017	2.8896880354217953	3.645177658795452	3.7345145384116645	3.1501059437752787	4.062099442278577	4.561071149254959	3.7212691756547036	3.105916706460543	3.9611909524831916	3.8553714455950363	3.0923846924629736	3.659591060003768	3.907530519934986	3.119242466613545	4.0905602266457715	3.746625546204902	4.832422638277935	3.179623589583581	3.898273521898098	3.8017955059363095	3.0893171512338182	4.071271799391079	4.009623018469716	3.020769649326869	4.03421666495161	4.0853179219061735	3.888795193101023	3.4437550785645445	3.9082859402298786	4.027104341670679	3.3162770801848276
ENSG00000031081	3.1674309133188747	2.319792089538127	3.4991345886088143	4.0536173667997835	3.0235903521255563	2.552234634783605	3.748318943388267	3.7141408747014566	2.078657550049258	3.36119717269653	4.100754919142932	2.5573673197347246	2.13471209673874	4.16831663179541	3.583956624703464	2.6237561189957987	3.7111943948647665	3.7749033075397476	2.5725872626817807	3.458209465020299	3.3675233530516344	2.530041258788241	3.556060768986196	2.798390827091598	3.2441218232113007	2.679251921759632	3.774400118989244	4.442349062383372	2.5542429004425853	3.609193979608837	4.243736872948173	1.9461364299657746	3.5790647614237483	4.01821209415332	2.319792089538127	2.2552417919906285	3.8544731994507613	4.364524506450398	2.0911538112357597	4.383280280758355	3.645177658795452	2.4016887655247876	1.1942911314047273	4.037583257064517	4.562574838896792	2.091563646455611	4.12596529006235	3.380334349038278	2.5080307242505433
ENSG00000031691	1.5265710842319018	0.7263669861370253	1.2466049461400543	1.5933390526362052	1.583786083309219	0.7135841068710983	1.1519345128819476	1.5965433101589697	0.7870877538463057	1.5736269683864015	1.4808855533187169	0.9258702253118161	0.8093605868125856	1.5419255954902755	1.420501266027514	0.8994418860210446	0.9297045121258158	1.2232963744758947	1.429611291072521	1.318666692694139	1.4273902098099644	1.0351220667834293	1.6096932775120838	1.6602620519129792	1.6127217007597485	1.199793682375409	1.2559503704154342	0.9991793469849058	1.213027838979992	1.3642134303853444	1.5172769779104762	1.1615250429268755	1.7763530673714356	1.259789894340691	1.1942911314047273	0.8923657282859926	1.3447853402358225	1.0290273957831404	1.0031328241338395	0.9893548503784382	1.59032322037697	0.6242896534064767	1.118619025783157	1.5828947125231834	1.6807579254548228	0.9553821580480468	1.5372307665518714	1.4677267524713553	1.4071513874003947
ENSG00000031698	5.989701476272289	6.553074882937728	5.915225358795136	6.070086587795136	5.608053032437617	6.275953388781369	5.950179991779457	6.033594749978181	6.571616809439694	5.82274519155788	6.012086323064171	6.640730914052777	6.770181252506198	5.9017308405817035	6.028216742438706	6.544312226765254	5.382760481251955	6.151025774180936	7.08286652566944	6.144307867192554	5.979881992548738	6.648120470916355	5.755325089959325	5.606422167335939	5.762468545379518	5.791802326941185	5.37195675487819	6.251320460642574	6.878585131943464	6.062521681112854	6.16294884785432	6.921648774912402	5.8687667640421735	5.8159390302689005	6.098180040918717	6.899683440681975	5.5062246027689135	5.882712113916945	6.818081412467365	5.6332986819780855	5.7072085338745095	6.788146904690814	6.773492820065276	5.475419620997996	5.632428867209525	6.648120470916355	5.561912238424102	5.877957092864777	6.789370785602462
ENSG00000031823	5.198183543874065	4.448986564260761	4.8533814330073675	4.973471178511144	4.643457668024452	4.189726050795163	4.930075382414358	5.0980342303796276	4.462844785048594	4.944480961026459	4.847213122085174	4.423591220902587	4.216826489021307	4.686599394957581	4.7098760684071905	3.9944253202188333	4.798547835579993	4.9835951703674795	4.464755511747717	4.890449696980045	4.846078275085781	4.364524506450398	4.673705117491813	4.538251784757341	4.750122835316326	4.206404507749284	4.694994815276144	4.944480961026459	4.1923800069991985	4.782049470581577	5.0055961507057445	4.573599015182596	4.748019742114023	4.947928526959088	5.132255743023366	4.4319835949494175	4.860119601976062	4.790845311272123	4.5645252211287115	4.822701759569076	4.579210975525214	4.337482684407632	4.474351672654218	4.807258183485072	5.008014446254699	4.244142214469273	4.7930328566520535	4.777920511716214	4.673705117491813
ENSG00000032219	3.3600044048945397	1.2222711874271275	2.9014359997879153	3.420916896582648	3.314233592062634	1.366700656464054	3.0020942589681465	3.441630719326482	1.4130376098646154	3.055952177160223	3.355090963760442	2.3812496272381076	2.200009823260077	3.0395923264538647	3.306907972411267	1.3845419472852596	3.3523651206387863	3.2492718389969832	1.796959982394094	3.0512987690868703	3.343984966012454	2.0356730681575046	3.093090923057911	3.1325017497403658	3.1878948704237544	2.13269047458069	3.3224644938398327	3.240813236833544	1.8101073573687352	2.960507567194604	3.510749097377252	1.5594047627714795	3.257206047596337	3.470757551831964	3.597510375691087	1.511850637450078	3.4566258977029363	3.521627891657256	1.7710518937556585	3.818044207849721	3.43147031629108	1.8724055918953586	2.6000735798479444	3.2681109783487723	3.5399814267648755	1.3495168687369234	3.3567699913697884	3.1723828274033266	1.7301678343548197
ENSG00000032389	2.7940532636985793	1.6412111112477186	2.7808116219017642	2.9460281819382357	2.733528397874429	2.051659083464379	3.02952205408308	2.980036665643603	2.5683978841291095	3.0212001981995784	2.832545076012178	2.115316618897744	2.462920031313895	2.4901744952830667	3.02319350329266	2.34376891768853	2.8558790215840246	3.105916706460543	2.3904635746869967	3.0126828030375865	3.315862194010964	2.4577004779005995	3.0816883742957573	2.6402494282865985	3.049993838551395	2.6588298577423872	2.9577302952847964	2.5988803815776444	2.1469972840475404	3.0653622808711045	2.9569122242068766	2.459302464647888	2.9711300505991414	3.152193824215661	3.1477472847004524	2.8421007452576066	2.8191948404960177	2.9429545740447898	2.7020598272414187	2.8129635857784834	2.8763090390489356	2.2701493623743523	2.376489971983771	2.895990079797491	2.895198362089599	2.306450996080542	2.9744233000512454	3.1826209055864125	2.7165277766038947
ENSG00000032444	5.881685513816465	3.8654574578822265	5.545564940324476	5.722615627747299	5.102973168862835	4.365859448961775	5.662836342483102	5.773034197329661	4.435053696976056	5.726872372054193	6.002652666748651	4.544515812392159	4.9209376269821155	5.436056774222212	6.61102081815201	4.191480285776063	5.881685513816465	5.961388838151291	4.247243001466341	5.503851797136063	6.044629298912241	4.284812399432295	5.912286825685701	4.893714579677161	6.277165252204578	5.343817315102214	5.767569822280468	5.764316802463229	4.421090203502943	6.069030710411491	5.961388838151291	4.41314231999069	6.1839469600298935	6.249178311749149	5.316724560235596	4.361118246210955	6.075673037356979	5.944260275678578	4.167830788609321	5.558792207992609	6.238832557391474	4.2541196556078775	4.7288532878564435	5.581949794047463	6.191608030681364	4.775705524567116	5.986555648145003	6.106687551688012	3.7064956659406953
ENSG00000032742	1.6646973948450492	1.8498187298313251	1.3779933676502403	1.35591201672434	2.01641664806381	0.9997421659435006	1.4186459261804585	1.882421483487337	1.4866176702848828	1.1175265945726784	1.9024192775940896	1.3769786800463117	1.1696852615558802	1.5003198746451702	2.2726582146180245	2.2460794424047577	2.229873520222361	1.835195569845398	1.934149134546888	1.7999183558755714	1.9040774470173685	1.8913037803517374	1.9191979055741324	1.804556250098095	2.4562132131419023	2.127948557677715	2.085513870442318	1.6593605653225512	1.690213695836689	1.4470398320395923	2.0507213277915493	1.6425424337868029	1.9040774470173685	1.888252016358449	1.0950182930723131	1.5357595516903484	1.9000748826184088	2.6310427046931273	2.0926894301700036	2.3511852890148903	3.069782150167688	2.1060828556456657	0.8631422071935622	2.5550627145161577	1.6655239053941	1.722226455484829	1.581211241269611	1.8988790295812767	1.2252652927535654
ENSG00000033011	2.946865066620301	3.2665757676491496	2.829478921715938	2.5126292111999144	2.1697998681516975	3.1265595169393334	2.820433723419152	3.082872034408247	3.4358868505250193	2.866514120155795	2.5968615679736198	3.180697524413704	3.3791328357224746	2.6549914690648295	3.0854360374508887	2.786320710700386	2.049944567938048	1.6127217007597485	2.3548155626189358	1.6507670816238234	2.6104337131589412	2.3825013928141945	2.5656482082817726	2.1891262851766	2.937951000847941	2.3559599532381763	2.54284702696603	2.399438988448359	2.2919250859906186	2.1769155752130773	2.895198362089599	2.7728484413133123	2.653023745768894	2.539274733065483	3.0235903521255563	3.152971357830234	2.6391903434214115	2.8156904854724063	2.6384347214160284	2.507670117280061	2.5200332865847184	2.283851340675915	3.1386959705238855	2.2709394284064333	2.932914474221271	2.5240842327269055	2.086386092524111	2.7602743902245166	3.4338229846812953
ENSG00000033030	4.394320515541952	3.7635244726358725	4.290235375024068	4.241434045097961	4.077833108218586	3.6688313817666183	4.35449696510836	4.267983550661342	3.651759143356879	4.288693087823346	4.4585597591380015	3.825223246237437	4.134455071152337	4.4585597591380015	4.42410607129779	3.732462669729974	4.278856531320628	4.376963581459217	3.9406894795349494	4.383763306759837	4.393445880097931	3.7962834071594074	4.511113835949912	3.9944253202188333	4.466227371569628	3.59566465614364	4.406594491131757	4.325235215895389	4.133867294694299	4.576527828733363	4.424557839039337	4.222573428807235	4.326676568577092	4.3654483433577145	4.4947270098606715	3.9307506932121488	4.421616704864883	4.413725814274969	4.02042655056379	4.453202192041767	4.199376270433387	3.815503501264006	4.268516810221399	3.728507874247682	4.788627014603408	4.146595249125874	4.890449696980045	4.454246611797659	3.989704035989643
ENSG00000033050	4.010515797820061	5.8770665225285	3.92473101284078	3.5827456013635595	3.9667059571875067	5.490983225343492	4.0717561086442124	3.647282337922085	5.680858659876121	3.5772065342742363	3.4358868505250193	5.337258788760126	5.649175883471918	3.5857630685994435	3.616476943270082	4.876401189267697	3.497913585935316	3.72665536690773	4.951879386209952	3.8218382461876828	3.9277258226746437	4.707801766764437	3.8081552543321635	4.206404507749284	3.2864135786646123	3.8956569399798324	3.283443045394766	4.218162858969962	4.749552302559051	3.681163820128137	3.516765650696646	5.0980342303796276	3.6888789437422194	3.3600044048945397	4.418162956205133	4.851115737980421	3.326512843952613	3.503965180088029	4.890449696980045	3.8532378699518066	3.253106815694497	4.951879386209952	5.436879285533857	3.6306419860651435	3.227953764734076	4.795188358907917	3.5544714812242595	3.35710576958042	5.935560948305228
ENSG00000033100	4.081902756955796	3.8876726291240513	4.359158290287376	4.093185564877875	4.269399613231182	3.8829016468903843	4.202724617533549	4.3527085436646855	4.148025616228656	4.4250902532338685	4.462844785048594	3.770488097417459	4.197917259201079	4.082364056933328	4.5415948258164525	3.8281132310949912	4.312726881718568	4.434035395776103	4.441763170182235	4.277439368495271	4.492244048283864	4.662400330544688	4.380482082619247	4.478166002366956	4.707376456769546	4.525790016426334	4.435053696976056	4.62850829805255	4.519792314761499	4.5986957640445985	4.175452822263343	3.7927056378898603	4.148993741194698	4.472531668378515	4.7288532878564435	4.521343321898672	4.315366329918391	4.550787881804873	4.565019052620141	4.492731709752025	4.622231760998749	4.460067190229502	4.831386038553819	4.704134038915422	4.601354991164394	4.346103683745722	4.554448848695109	4.022499325115991	4.129924853238857
ENSG00000033170	2.3006565919005006	2.3138617414698777	2.080274886768828	2.267377046761446	1.4574252123017233	2.0171886398231798	1.8840761910993276	2.3738886063636753	2.7960297827254057	2.207297606441787	2.0957142453297894	2.4926324314455206	1.7356939771546915	2.0636677552846225	2.2681700120647053	1.7576951843620148	1.8988790295812767	1.7821033661350192	1.9729173200015637	1.9299784223009226	1.8406377112682446	1.8029635030923568	1.4264651523735021	1.7327202066671434	1.821042988860899	1.7209391145483839	1.9675419843393536	1.8167880141420327	2.3300880541626836	1.828296497178073	1.75971334084098	2.732636302598485	1.8385567859682355	1.772262055689716	2.17050739949818	1.613187994313425	1.6993919803489692	2.031477401144848	2.1195038277050666	1.9209086321566406	1.8552843141148296	1.6127217007597485	2.26244474286855	1.8828382338996206	1.7564429719170205	1.751687018024042	1.7158312386416599	2.5133871508063406	1.6473600678562048
ENSG00000033178	3.1210501754430124	2.923695297359539	3.0104255091285252	3.3363892544373153	3.4282765720597825	3.782846800035131	3.5544714812242595	3.143782040113151	3.6363223180355986	3.0567539441326836	3.0797496159689177	3.3655033471838887	2.8611357676034106	3.4237879045023574	2.671347238840884	3.8516487191284776	3.328154211963827	2.5936472159192236	3.6407834305167657	3.0538090667505267	2.911798339798774	3.4307092834413404	2.886923391527057	3.2449439326766867	3.037241756462665	3.1256297427923925	3.164187617577104	2.948126760080619	3.5055277574618566	2.7110123080447566	3.2695547687489883	4.0697791517073165	3.0538090667505267	3.037241756462665	3.0365614775335907	3.120640192936784	2.8643249708142724	2.752016082663573	3.5772065342742363	3.5022980245566737	3.549098221981149	3.567484723262423	2.6172628456166067	3.0792941395079563	3.3269048610143335	3.538470606468812	3.1474149782610734	3.393758078157749	4.028969671883959
ENSG00000033327	3.5889799465728833	3.6599805069576488	3.5043646300118745	3.6740401897481596	5.191196539767373	4.1106980533855735	3.5415680427242013	3.561670441442742	4.165104752661372	3.470381597349355	3.6958792154067464	4.550787881804873	3.4437550785645445	3.838507509555404	3.915455381012039	4.698214936754401	4.833540990733415	4.219890617521658	4.584360132312724	3.6622989525015144	4.55398594762729	4.664054885345573	4.047856030814821	5.138698684581288	4.12081566312617	5.027904175723068	4.248591164270172	3.932033464862498	5.285861320313357	3.7366428611360876	4.207671182968105	4.860119601976062	3.9641450858687515	4.533662035752503	4.388239587649637	4.581689802510847	4.1434848976336225	4.647812965174949	5.270478008176047	4.6630044294710675	5.067998431416249	5.374585897805488	3.296764009568253	4.892602695188946	3.874889232028372	5.126123533114614	3.893936330486802	3.4282765720597825	3.2198081689908693
ENSG00000033627	4.056154042348617	2.5573673197347246	3.9607413694240416	3.570351488602294	4.215391271353856	3.2564126410691485	3.577889540094642	3.776757254840526	3.52277845710058	3.954405901139549	3.742679641170857	3.3783971605545453	3.7366428611360876	4.141264074892032	4.48869797301682	3.90341526996337	4.156351483684009	3.824587123143378	3.2758358009001856	3.6290561058944553	4.132979739160344	3.4542674137659994	4.4580599564531385	4.046545670126563	3.3904558730969163	3.3887291263582955	4.046954836465511	4.273633776505371	3.3546802066794235	4.155800335792452	4.168735309155404	2.9740303688604257	4.253135699422104	4.288126910941188	2.7342648249492454	3.5941642199310593	4.382396143917893	4.990671639870807	3.8780223898266155	4.871389208387615	5.14000946724245	3.9251188676973445	3.155369584611466	4.70831011212202	4.027544990429349	3.8081552543321635	4.629063479471598	3.8247838237750407	2.77198574321073
ENSG00000033800	3.8190390259220006	3.4121103028664503	3.923537181129372	4.164279680760033	4.350404753001148	3.331719321163063	4.099451902870052	4.357734486065072	3.737867420964711	3.799559713785587	3.9078855234535115	3.349877548319346	3.259905839796061	4.160317152247196	4.072135904665213	3.243712071009122	4.158902409808591	4.060226462925509	3.772354141189779	3.928129319540025	4.156351483684009	3.7025575971985227	3.852407722988198	4.260193736176185	3.798821775516465	3.473122203690544	3.9134276729022717	3.9712040563516315	3.36869597017033	3.3431999382790254	3.896502372064971	3.3016308814766964	3.820523585927754	3.782846800035131	4.71649270053566	3.0600507585697523	3.7418147563923303	4.0765863401471885	3.4302642666518315	3.9185277617399743	4.391585449931047	3.808543847202546	3.788158435547895	4.1434848976336225	4.259252175568333	3.8944338493290473	3.8433143078395027	3.9770850364973716	3.5929495478772124
ENSG00000033867	3.4132353656757366	4.7375882584960145	3.2292175207399865	2.483365827729777	2.530041258788241	4.83027073698397	2.9484881668954843	2.960507567194604	4.621688824058927	2.973166573638086	2.945292162672007	4.838194400889824	3.4294213864487295	3.0239930213112074	2.725783598777638	4.720932721510122	2.9805190033099276	2.591917931733484	4.302890435596335	2.6864170115910104	3.4030710020926707	4.7395829299710615	3.05802905200378	2.394864607599191	3.232265676907492	4.7214290630771005	3.2130825536729284	2.9792058050510897	4.476735690639466	2.5866840322025726	2.8437671556100907	4.383280280758355	2.8179660248851843	3.8948099662202496	2.4734734419362985	4.9981347832812855	3.9480774036705704	2.7528063626866754	4.27591911003796	3.0311878469000804	2.9740303688604257	4.335986962145417	3.913823645539443	2.9208026023162805	2.857860346051372	4.38606751523064	2.524881424601366	3.0215832959027686	4.223978513690474
ENSG00000034053	4.475746780363045	2.1605327873050375	4.550787881804873	4.054946937461605	3.2356091427325686	2.1148987831342745	4.1226902567135815	4.238667888677495	2.5036674778343824	4.1932605341007	3.8051675007957937	2.0364934044132155	2.2290209025652605	4.032514731240224	3.9440043137334455	2.4351496031659448	4.439886440896261	3.732462669729974	1.959195587994218	3.7366428611360876	3.3836865944932595	1.8686674390961804	3.445359307996739	3.327351642968994	2.6201291050765843	1.8630233809595795	2.534036522854214	3.129825061311718	1.989232063078149	2.933639765487664	3.3546802066794235	2.0794169659971216	3.3312775717918885	4.005509718999106	3.2860218716209437	2.679251921759632	3.8841924070763088	3.377344387901651	1.900432426169293	3.63741601642329	3.8188161825402767	2.424418898303604	1.9570803488938147	3.856618912539694	3.666541686263625	1.9916964950270437	3.5760898076362846	4.166936566916482	2.1664284398750637
ENSG00000034152	6.156252289428029	7.431787707736849	6.781847074390467	6.488021302909381	7.088699927148918	7.648710391529416	7.055024416102984	6.340401585967644	7.475113660500055	6.995731675287897	6.3675592640588095	7.635668619685268	7.740431387918223	7.0274294307349265	5.973322423094644	7.719218478040532	7.154818645037778	5.629331360551368	7.569264935326628	6.6848301484502555	6.042087285703856	7.859075891379079	6.908414862555595	7.452387337934618	6.661689891962674	8.210497403027007	7.192031292319158	6.650727171443619	7.814896192950561	6.785081113313663	6.230857540528656	7.819334326810492	6.7313322897808465	6.40609967047262	7.429129782470266	7.7937769481548544	6.756230825056486	6.418033531070087	7.757691521891835	6.895656251005749	6.31640106913724	7.8266833792640185	7.5768740665343	7.3506950944830125	6.254989512214319	7.7937769481548544	6.921648774912402	5.8274898386410126	7.363830020984732
ENSG00000034510	11.164027027910373	10.569775012802237	11.180469683683292	11.569259666355562	11.436842924963285	11.314907072123637	11.479801806830537	12.168055195470021	11.41305033306175	11.97717331285016	11.479801806830537	10.687676794595262	11.392862718803219	11.261258340583236	11.860321744722258	11.596077412410752	11.596077412410752	11.497873991909875	11.200649289774312	11.065123851512126	11.819101991919574	11.3741086900145	11.497873991909875	11.125449748234685	11.97717331285016	11.497873991909875	11.656884866528765	11.769934726439091	11.392862718803219	11.41305033306175	11.544519782291493	11.143897861248641	11.297709147395103	11.458795799083795	11.497873991909875	10.956311521606127	11.3741086900145	11.769934726439091	11.240831133724527	11.392862718803219	11.521220761030396	11.240831133724527	11.819101991919574	11.33473297647556	11.458795799083795	11.065123851512126	11.353245981962807	11.41305033306175	11.240831133724527
ENSG00000034533	2.500459531011142	1.3961556198697516	2.5771801553530627	2.438091140966676	2.169018679188739	1.4758895476137932	2.4324435280024095	2.2318434495425206	1.441281876059731	2.230273641547484	2.327603258047099	1.4587785806339475	1.4959890985955802	2.296559586553708	2.093985761046965	1.5307689121841705	1.7138146546261699	2.114469459653638	1.6835361386124896	2.4065601456474166	2.1907763073502613	1.888252016358449	2.1899898451397704	2.0361274541949244	2.28859194217062	1.5022185631585119	2.0573816994280154	2.046575388017544	1.4214257713108662	2.3043696800894242	2.3713960668086367	1.343468299118481	2.417508781334523	2.1664284398750637	2.6451318958526446	1.7189445287711365	2.2012866747468545	2.024333795380102	1.4354834858617576	1.9498510297720388	1.6856772008582386	1.3108550211139776	2.2457001735903153	1.8711137690725113	2.0171886398231798	1.4776142492250135	1.9604048624755888	2.4076540243446027	1.7146796563990248
ENSG00000034677	4.924127838075538	7.764787504233936	5.35233078907359	4.841020989844078	4.592100064228167	7.623182040582322	5.151185471633317	4.930679137022951	7.48914518906306	5.395012548207068	4.54662377601131	7.48349406259748	7.148420343765237	5.2324153965170375	4.238667888677495	6.582603847662892	4.869709059507155	4.756636011114905	7.13259153904088	5.242734115232679	4.958235489503134	7.413524395701385	5.553315684975817	4.603884856498517	5.043980238825965	7.31860846681572	5.522028323836084	5.245664475023802	7.173762189247202	5.066152816254815	5.065589037044137	7.3709647064638375	5.206720323339362	4.9670541572170945	5.787161066055793	7.031121546337208	5.228543175442504	4.12681774240052	6.783573386997369	4.723372888542891	4.7930328566520535	6.301102008022311	8.390241508601767	4.72783259853865	4.638085368243121	6.703209336277444	5.282416037541483	5.049382541874967	6.762987476493459
ENSG00000034693	2.1916603368369607	2.1334947377673403	2.310738010261664	1.931218545189648	2.594065907849866	3.0099958407829384	1.9132598280488387	1.9626316531293138	3.040014113971308	2.527642242254295	1.855667903388606	2.6592022467979013	3.6633160406957237	2.170939151831991	1.8543561878482833	2.4286855029817547	1.9320988661292817	2.26244474286855	3.197575991571009	2.301503210065086	1.7444705008434438	2.661228110662351	2.073877950689588	2.9404561634690602	2.632163226186396	2.7148559165852313	2.2192974022969247	2.1119243713913356	2.9413270188904987	2.3264198144854134	2.3659302554268726	2.9852301675519812	2.2906690419779725	1.7454192422882864	3.296764009568253	2.670194023959132	1.9275512302332576	1.723816707786591	2.836613205194359	1.8426208783716704	2.0602782493165526	2.852341231834396	4.172684853819205	1.821042988860899	1.8758982209426618	2.5923222328624496	2.4557302578805107	2.124048178548275	3.178866414438345
ENSG00000034713	6.640730914052777	5.14053941355513	6.5952343387504735	6.574463793030961	6.880434117255608	5.206166748184048	6.415277718501065	6.1749493895274785	5.415203605176812	6.384760103808999	6.480674969346356	5.3283785181427445	6.246849667842723	6.3715836657661775	6.762987476493459	5.705567963499857	6.493092919712896	6.450672194899934	5.75678088342973	6.762987476493459	6.347792693763789	5.690877745036504	6.387472868195565	6.921648774912402	6.542820075966942	5.9654763184386495	6.757698122696822	6.307004783810089	5.595892341870445	6.703209336277444	6.27346710866004	5.65130243458377	6.645080772587782	6.424607582155354	6.297288428955538	5.761465087929666	6.681929386480528	6.311135629889448	5.59917917632963	6.547393273534333	6.35655824857467	5.998743968371552	5.681723797290356	6.778713208204254	6.6848301484502555	5.880878252934329	7.012317000609479	6.7313322897808465	5.306953477722012
ENSG00000035115	4.229644844710005	3.564604360288133	4.298818577363724	3.956938200113169	3.5171627832970995	2.9014359997879153	3.8192618348879246	3.431868959023978	3.131210963016021	3.65898614565314	3.796681215484145	3.3955627433695943	3.426975822174209	4.112837642520126	3.6979242341495624	3.4670144530456075	4.0849070751264245	2.8081795280454154	2.7118696434156138	3.2665757676491496	3.5921094470414743	3.1694978816318073	3.7309131156896993	3.482083668196136	2.8482246277376553	1.9149919712166157	2.9557423500878413	3.294297716246501	3.4257851581613106	3.6864750401696273	3.6262467187165743	3.4787768447278595	3.6133383145757394	3.4754829352397603	3.130283698119056	3.1344049781226118	3.6757812899613422	3.9909232805261725	3.53722288399211	4.286159996847866	3.328154211963827	3.222605703182735	2.9565372519775983	3.6173347876459747	2.811461842900186	2.570168804418617	2.7692378366685073	4.273633776505371	3.643973637343194
ENSG00000035141	4.012722549963358	4.175005239471815	3.7890371202943376	3.7525714648924087	2.8611357676034106	3.9057627782961526	3.6925848442060536	3.9770850364973716	4.602916712711938	3.981914867948091	4.071271799391079	3.9324334429457592	4.42410607129779	3.8411501807776265	3.586131387977561	3.8277022815214687	3.6672822768071542	3.591518445259058	3.9427212009260364	3.587345104379552	3.381647868794552	3.631410076920088	3.3632558428249992	2.947698056223135	4.115448167385689	3.5552080484415627	3.6844916051228327	3.560441996067944	3.4294213864487295	3.5948426412735124	3.5191299065287858	4.1013348319151985	3.4983217738835948	3.9875997963903176	3.281152222077708	3.9176906500607207	3.9141892066405224	3.5660299146812275	3.9834842960131813	3.6574736739206624	3.401096579104504	3.750021078015259	4.076146333080746	3.290440724964653	3.5274013114568143	3.6350630665732058	3.269171866106048	3.6974856991219203	4.689782828540786
ENSG00000035403	3.339806808695857	3.4962495336985766	2.8187803600240304	2.884477734490244	2.3073324851956256	3.4457711625001233	2.54488865645823	3.3863715750666774	3.5087565637743174	2.466973163627525	3.192651809619544	3.6026542436558793	2.830214096560761	2.6155922564769063	3.986687186642104	2.6824879236884165	2.888162568747043	3.1904344617025493	3.0546618346982246	2.1469972840475404	3.997404085662369	3.6270015830545717	3.1719336004863727	2.476311867804792	3.9025793658044434	4.62850829805255	3.7281448207617327	2.6717703728435054	3.384796715608018	2.6148746679480506	3.684858111640429	3.481199455970072	2.718953830785456	3.329365432564687	1.675622815183325	3.416531717956553	2.979566916565628	4.2638306739379965	3.8837496020601683	3.789467720915109	4.623273464517887	4.531784716547109	3.3485357959527966	4.600786943266365	3.7934572171567496	3.609980174525864	3.6412032667005754	3.227548922327484	4.0136090353721965
ENSG00000035664	2.560708721481442	0.6666483801300056	1.603986317170734	1.053825499909569	0.7012447914801819	0.5048650503436303	0.9848539157976866	2.069343196849817	0.6201289440361328	2.618445895089584	1.8788874843601417	0.6680067599688253	0.3186115477667945	2.3160155428192026	1.4713090763990513	0.29648958531660236	0.7834334566679325	1.7613036730508989	0.520954475168227	1.7676321592414515	2.990087719643507	1.1905913309792473	3.109104550347752	0.5048650503436303	3.238807236491812	2.105695494974776	3.3955627433695943	1.6443007655374762	0.8944707330914374	1.6334305265165159	1.8754815422277147	0.5260504930174419	1.9570803488938147	3.1923010620109986	0.5853690099940936	2.0083991801352146	3.495609198480353	1.6668940612312402	0.5348193711445218	1.809672565536008	1.5585123129042857	1.0209332308655428	0.4826695820577221	1.0813666921014269	2.3528268070469434	0.6680067599688253	2.4324435280024095	2.9577302952847964	0.47720767616313553
ENSG00000035681	4.554448848695109	7.664745926176853	5.773983039137204	4.8062061684814354	6.661689891962674	6.893733670808278	5.645088008188663	4.508682614404951	7.023520616193356	5.413167712976571	4.57047418194617	7.66759775167032	5.991856974345118	6.236449378901625	4.585223847656899	7.545868839501509	5.029236681000136	4.679306938110808	6.440583522755811	5.244186511468857	4.72783259853865	7.2088692024518135	5.587400291841583	7.09656836904419	4.485410030990499	7.729366827673701	5.4607298135166715	4.681828834254112	7.366441533821076	4.958923489734276	4.717063280105748	7.429129782470266	5.55973589471471	4.255946535674914	8.041468046434984	7.700397625321612	5.100985725317387	5.1164120142665	8.326773398161876	5.909431954599891	4.9046473475850325	6.761069341104831	6.824880542136129	5.233728088620036	4.646229026562193	7.540637932869353	5.485643644506742	4.473389588073696	7.963662189301098
ENSG00000035687	5.047001385584278	4.893173452192084	4.567507569768672	4.9209376269821155	5.703851663438261	5.295467054678181	4.876953986263227	5.228543175442504	5.630140931210428	5.09420667174469	5.414467900220928	5.847956241783397	5.609584378647399	4.717063280105748	5.413849339300553	6.013915499447725	5.146384605175754	4.868636851619268	5.68257145222836	4.9787430699986235	5.282416037541483	5.518499870944429	4.705642469421858	5.445647160240393	5.782700539479787	5.929718280150543	5.0090786084468775	5.014063629598369	6.277165252204578	5.027904175723068	5.211252172104813	6.08492647422625	4.889385354142258	5.253656308451668	5.384066131993195	6.009733526580393	4.897000193717793	4.998772347227356	5.572217252463148	4.457585472707582	5.321352634765368	6.247977593745087	5.654298412566617	5.55477129863126	4.755571703295118	6.05090810079561	4.42262698850534	4.753165272371828	5.759529417619339
ENSG00000035720	1.7681266054397209	1.568590365474369	1.9667649205675601	1.8509703809498004	2.5400750800878837	2.015595061946959	1.9904430567781857	2.0025137204402457	1.9984816133691423	1.9928861273664342	2.1891262851766	1.5933390526362052	3.880219166123474	2.0818343176715906	1.1609705201999203	0.9634783019092263	0.8965375998407802	1.2517480546168092	1.3225532404280336	1.396863403916656	1.1152798092872303	0.9498315233385021	1.1152798092872303	2.5400750800878837	0.7263669861370253	0.8537376268954872	0.5310861620757111	1.8143128800525175	1.3714110461018973	2.1445488125669567	1.7638517024183833	1.6803036591343166	1.654623157718709	3.2782219252985083	1.3337019297192423	2.1090351271679695	3.471967609203532	0.9726259212837691	1.1916116586959737	1.553682817167376	1.5641241985991359	1.7702177684244944	2.0998145299230333	1.1701602578472985	1.7568648911980136	1.2232963744758947	1.9481389293927112	3.1772629216660113	1.9737114599467454
ENSG00000035862	3.7819825352999885	3.015111154942214	3.0448795649916476	3.9453160348937257	4.596167768710899	3.432320110888687	3.2665757676491496	5.264545408996176	3.236714209285699	4.175452822263343	5.063796960094915	3.0416769467523777	3.6070276134256964	3.3891462343362724	6.099257904443691	3.626599808955223	3.830224597481295	5.3338377531588606	3.380334349038278	3.90341526996337	5.432040568774214	3.4589331984238596	3.6983715703863456	4.1932605341007	5.811423756932022	4.368800183163594	4.372471174025839	4.5101907373664964	4.122181002787386	3.96031599845909	4.867424110396828	3.398771787024263	3.857493088570534	5.164353674158419	4.135347917091205	3.317510482082263	4.081902756955796	5.581949794047463	3.536040426580582	4.489327711131727	5.8602968849122075	3.9667059571875067	2.8893340229638014	4.690247159489847	5.707927814584181	3.682832361705713	4.732490975079503	4.105333554410416	1.7964354993428606
ENSG00000035928	3.6050918712879176	2.4780319776085484	3.6209372097063954	3.5059411054403213	3.4511840196240158	3.1674309133188747	3.558425395435641	3.398371470931965	2.865687077674847	3.0701879460731845	3.5632643865007463	2.918947042540702	2.8603178866636405	3.118840029654369	3.283443045394766	2.477628165295647	3.3859370895407714	3.7954785991281814	3.514388837314265	3.7349314459215233	3.5632643865007463	3.046888193311309	3.5075928788208404	3.1768296326863865	3.164579811693562	2.795236712560732	3.104761511400611	3.1501059437752787	3.4754829352397603	3.2356091427325686	3.5901520441270685	3.6225693564654793	3.587792426801901	3.1371424672846144	3.220640650835191	3.554825128562563	3.2619388117260883	3.2864135786646123	3.1768296326863865	3.221457261020839	3.2822599475242984	3.185463289733594	3.1772629216660113	3.015111154942214	3.1866588152549302	3.1598233846201906	3.0726838424054215	3.5022980245566737	3.068134922351304
ENSG00000036054	3.962061745961844	3.587345104379552	3.892378262858633	3.995341563586476	4.796183225235699	3.73011916840631	3.997852393448017	3.850739132134263	3.4404794403789283	3.6350630665732058	3.911711035709874	3.6650528408141896	3.9888776568803395	4.068923830760257	4.165104752661372	4.3956621845312736	4.329200788473807	3.7943169819021865	3.549504892083533	4.035202027066366	3.9067005811019038	3.6157035123707506	3.916768863154881	4.58769584419517	4.041617497155176	3.514388837314265	4.231883526483642	3.9565064220169694	3.775288253840021	4.068043463215135	3.9834842960131813	3.706969921429232	4.027544990429349	3.86582762219905	4.438432524023507	3.587345104379552	3.931560148577184	3.7234185059058134	3.791942740708857	3.992246907238405	4.208251689801588	3.857493088570534	4.027544990429349	4.234945771390724	3.9021379121033726	3.749161636378744	4.100362298964022	3.7133168290735883	3.6143132938408242
ENSG00000036257	5.02301842403958	5.771189959598528	5.315450228946332	5.039435010310745	5.298978605799295	5.5779696077182574	5.1016639581084435	4.712149919847847	5.371137212083521	5.04112566862934	5.271775207284942	5.412511733539006	5.584909606826733	5.2183893800902466	5.171755378903897	5.722615627747299	5.1411444789387986	4.896435128047254	5.371137212083521	5.345279094806053	4.895859104023223	5.248271619934994	4.800415444480384	5.377118269823813	5.280482875493125	5.262605378954874	5.129885145733309	5.046302734226515	5.479079752588442	5.522734198354069	5.193770236240997	5.438965386199642	5.292669999538263	5.1248833693873594	5.2961668308603285	5.565614079351208	5.503190042208676	5.308977183597977	5.540478320612208	5.143698205910177	5.146384605175754	5.445647160240393	5.778601969109888	5.248984618550241	5.116859437017808	5.557245519171019	5.333156929182575	5.136799805259646	5.48868704244807
ENSG00000036448	0.9699528433855954	5.395012548207068	1.6222984594489427	3.40387103189128	2.8603178866636405	5.5205734496371335	3.4488614586023356	1.0642691307973373	4.274509873797254	0.8916584495785213	0.9408219945119397	5.477685897779164	3.7115983381952193	1.6906187138575512	2.9692066805353035	4.6870403725697525	4.80157028717871	2.9946608773004413	3.9431535377198865	3.447707783871102	1.9846709422676767	5.350362837500547	2.5145243785024847	3.586517627719776	1.1487693414303686	5.690088161869479	1.4646578639006733	1.6145941005761584	5.66723498859395	2.0306489451827505	0.42126522922832754	4.672673479708702	0.7640987916926101	1.5915889371075396	1.895909319934853	4.7214290630771005	2.2408687600951263	1.424716734374433	2.71400947290958	1.562810685343404	3.971835196587516	4.009202158401811	3.556902770372879	4.120384144762767	1.465073775813845	5.370477632021943	1.1685786626975594	1.5249721313740752	3.587792426801901
ENSG00000036549	3.327768070455911	3.6062328389104747	3.2026286609863925	2.846157889977821	3.00757862461739	3.4640530353893455	2.770026081940578	3.0743468945332646	3.7374080942178733	2.587100088919122	2.9560935249458997	3.3332831280922615	3.357991328399749	2.9692066805353035	2.826620643915763	3.1569673745517584	2.578384680005211	3.2064774291766764	3.2623314953958236	3.1919801623370376	2.822520460627736	3.1661698186047764	2.8313840414133926	2.877482782281548	2.445117377593596	2.4500629390292494	2.0123831236349976	3.097903479766152	3.2161519417963507	2.164011111215006	3.097042228521713	2.931415499873487	2.6904445726721384	2.7704264693524	3.9427212009260364	3.2411933585927493	2.5968615679736198	2.7532614850448174	3.4759267944480055	2.7005176607360015	2.604333616472638	3.0303691789214446	3.8468268945410675	2.353753721478235	2.6534076629660315	2.9661270509126063	2.9751597194876545	3.017223039203769	4.138804593070963
ENSG00000037042	2.4135445454611144	1.2811692740325216	2.4644863812595132	1.5969995256879526	0.9699528433855954	0.9693124484820423	1.701195901222653	1.940925226031781	1.5056947919477472	2.5705947220131233	1.9692818686485583	0.7650662853077446	1.1037172008216651	2.2114242066713814	1.80628414205264	1.0132348087510723	1.9360724533823046	2.175709440567873	1.4367362166934396	2.4024936014967135	1.8087782849631215	1.1397953689138685	1.6760781149242572	1.0031328241338395	1.7154774706705072	1.2782415748992193	1.611010096082441	1.981642876124148	1.2232963744758947	1.446147069880419	1.8793252483350875	1.3176536546761406	1.9404901020264977	1.9993438135130146	1.3063903485348036	1.5695711505054413	2.1486758843889002	2.0416143021637994	1.1733909218915461	2.065620629032745	1.86262105183141	0.6467556010771089	1.0674561550600037	1.775131911494991	2.178240740942567	1.0898247966551209	2.0944383125441894	1.9182894678083047	0.9250978172580029
ENSG00000037241	3.5507604239730712	3.765635207355437	3.555647883747257	3.6646994469900336	3.719221780387246	2.9540424147079314	3.5691592543353017	3.826086232421877	3.8416067469412747	3.856618912539694	4.137897816152636	3.1748034255805115	3.609193979608837	3.2150408306766614	4.154912042463724	3.141460809506563	3.5786436104110524	3.7115983381952193	3.4803559149954286	3.915455381012039	3.7563458041745936	2.9125674775690453	3.481670226238759	3.7709404327522607	3.9671230274597344	3.616476943270082	3.7638822722858256	3.772354141189779	3.2441218232113007	3.8706973690759825	3.704141147107316	3.1858975531294385	3.6121103060572275	3.4624547525543106	3.9645552867044676	3.0311878469000804	3.7094898067997635	3.5723312856512957	3.533260477005958	3.3675233530516344	3.8611229196915438	2.987650155068948	4.034626321795694	3.7309131156896993	3.7171459868100203	3.248851465427732	3.5699732821860817	3.447707783871102	3.638752025031569
ENSG00000037474	5.507811115613601	6.453297138259424	5.50168581786513	5.418137551752631	5.0901739982528245	6.191608030681364	5.418903854915501	5.455689134124345	6.251320460642574	5.249655813573482	5.61965979141065	6.3715836657661775	6.443113946197335	5.6000023990692265	4.967673283453376	5.8159390302689005	4.775107674538678	5.421866719118968	6.143216987216487	5.3338377531588606	5.109121991679415	5.733678315079381	5.246929564848724	4.984868407387276	4.737074269563347	5.276279415942913	4.890449696980045	5.413849339300553	5.871678938959339	5.292083938722581	5.475419620997996	6.032353399896163	5.065589037044137	4.828767958790479	5.381294367371592	6.05090810079561	5.053452585666766	5.375227041075616	6.165241732640946	5.23108279283302	4.597677807058301	5.657717644194929	6.455647058409808	4.4996478877880675	5.012069206773326	5.9328630850517	4.885372572387169	5.2030487655052005	6.7865600531987464
ENSG00000037637	3.224245472749063	2.5673140848061418	3.242125219697092	3.175240909080861	3.215397834641362	2.2870495335370467	3.1290184905220744	3.270866880091245	2.9925397265009286	3.68689431023272	3.4140010917229624	2.500896410403684	2.284222309729634	3.2662462463130963	3.489377710560481	2.6623850265473257	3.645617465235116	3.2921860166133987	2.5190917105707302	3.3559174873695454	3.6443383653672985	2.737078777638709	3.6403962521009534	2.938911704138091	3.296764009568253	3.0472474719765406	2.8527426782037026	3.1891374662957936	2.76228644280796	3.2662462463130963	3.422223883535118	2.0199872441257503	3.118840029654369	2.8547567611589484	3.1874351399211625	2.0730991423453564	3.095087857723123	3.63741601642329	2.2239036406428974	3.4496543017141623	3.0033435816092995	2.5681694125799646	2.476311867804792	3.055952177160223	3.3791328357224746	2.1365166053011	3.421799337992693	3.371003570302524	2.728815043038796
ENSG00000037749	2.3631731389354136	2.4487310309763903	2.4106571830119994	3.1086799429643692	3.5711215275956962	2.767059336756349	3.27537595888969	2.8673535008378934	2.464846517382961	2.4316424125927436	2.5686263195022208	2.1605327873050375	2.4096018903194576	3.0747649895897746	2.9573334097328865	2.483365827729777	2.8069889685819556	2.4997047958307625	2.5490328492770766	2.7342648249492454	2.6717703728435054	2.9925397265009286	2.582443979527251	3.330882580535828	2.82499376125502	2.4376930392580274	2.8136455627073857	2.9528311909563962	2.3343000069420765	2.0404531930239203	2.526875092924489	2.4817445983212134	2.741372696576458	2.783255233687735	4.165104752661372	2.7598346729487333	2.6518614335067765	2.6104337131589412	2.4664966893246554	2.90893780708096	3.240813236833544	2.9767109413485544	3.0428402297636623	3.114705348648656	3.196772742961779	2.5073117585935756	2.7662789276283406	3.317098235339305	2.572172683132304
ENSG00000037757	4.558637457658135	2.7135739895931468	4.673705117491813	3.9435498016111743	2.693401986723101	2.3077305480282786	3.883534713133507	4.161171530303234	2.5347842292507594	4.2839839235514505	4.400950941566796	3.1590413021163366	2.244947065729619	4.411112955145985	3.447707783871102	1.9485223934125773	3.5135974909655427	3.8974161240821696	2.5756446068473813	3.799959970947667	3.9480774036705704	2.734632929443663	3.9848510321130064	2.8783122486060537	3.6792785082896273	2.3226752174305054	3.618943037931395	3.4124976598142154	2.7358553314679024	3.5654286078867408	3.7845236900609573	2.886923391527057	4.107557908673642	4.274022032787373	2.9532237649767947	3.0503944307123207	4.08662668450784	3.7200675765607607	2.75609743361106	4.256869984389297	3.6962877964415735	2.5073117585935756	2.7130847090859933	3.0247751520100232	3.917242281693011	2.591917931733484	3.5613383574529043	4.520799559246637	2.79641754230539
ENSG00000037897	1.9124446204202887	5.176009112590723	2.458538028270776	1.83895382283193	1.832106070901504	5.257360219893402	1.5270040796776523	1.2876106581555442	4.929459167914438	2.0396082377383284	1.2191508472921986	4.467087448515235	4.977630294648569	1.4441529147102532	1.330935151081863	3.8960682700393896	1.8870266252572794	1.5933390526362052	3.8356859429642127	1.9303715673109847	0.7383871702158404	3.3289009190915344	1.5868527482115458	1.8288162152786156	0.88852287773774	2.9150771080288984	1.2699338131086433	3.019949004643146	4.006842384230928	2.6721195980043153	1.8087782849631215	4.365000467192446	1.4385056754138774	1.299988612946343	2.2160635866837115	4.051768473615293	0.9236998306888975	2.0037348885456487	4.143048980063665	1.736138523151807	1.461495638442773	3.7400219287640217	5.081566877202883	1.330935151081863	1.3031957311468247	4.276898963788696	1.7393668276533656	1.4959890985955802	5.147010576834052
ENSG00000038002	3.1218154570108165	2.731895466709495	2.7728484413133123	3.759912979992496	2.34376891768853	3.0718050436895346	3.078049906881442	3.0726838424054215	2.411515494168347	3.116351790149569	3.3507432358455627	2.561621017044268	2.3160155428192026	3.5344948948221404	3.3101781676351716	2.731895466709495	2.852341231834396	3.3891462343362724	2.9408584185241073	3.3233487609557657	3.1943413972996737	2.486206005439016	2.902261574379102	2.605585247185832	3.2496257670749396	3.052167584358561	3.0623573255412517	2.8221301747383434	2.168599313294297	2.7254286274640243	3.339806808695857	3.3312775717918885	3.090131802877702	2.68923571915389	2.321024260407033	2.7097471530670103	3.0115172652098527	3.457851233724004	2.8754949182082523	3.226373036562887	2.425654707169096	2.1862702942092946	2.489397180901991	2.4376930392580274	3.2860218716209437	2.443990180364072	3.049309193468619	2.943333809911745	2.5980125881492957
ENSG00000038210	2.9046071059160603	3.377344387901651	2.9744233000512454	2.9298075361612086	2.3310104051553275	2.7265614289451237	2.93670592130159	2.8013307894937407	3.1474149782610734	2.8699374232219883	2.7106199980978496	3.0004412098005937	2.545306958068426	3.0472474719765406	2.7374336939745496	2.6660068951147466	2.7772627787278577	2.4930635721290306	2.3385259017260234	2.990087719643507	2.8129635857784834	2.9129801746805	2.9277745791191143	2.2940586532007656	2.9652559375006096	2.458538028270776	2.9159398567873533	2.8607363776432093	2.357715873324651	2.535544575279789	2.918568786157599	2.750769415136681	2.7593701934907955	2.5424326000865416	2.1928088834821704	2.6463370072943677	2.7177314232965823	3.031971828964585	2.7975797078816327	2.833333742139933	2.667268048756763	2.6124787605582775	2.6410663656838747	3.05802905200378	2.7658637248572786	2.5284021684415174	2.9696056402795166	3.116351790149569	3.9712040563516315
ENSG00000038219	4.225922399010839	3.647282337922085	4.240945884658711	4.389719513739333	4.702527231739369	3.678064722559705	4.5401258196048895	4.127697849030831	3.556902770372879	4.257868254285639	4.41314231999069	3.627834086582869	3.7487392466196576	4.5282752926034116	4.299213406593989	3.922528927165529	4.382859601972838	4.490333726437162	4.083240738223228	4.380989941463624	4.362172880862645	3.8702473069438823	4.3654483433577145	4.361571870060893	4.392956054506097	3.7333346663986995	4.314964669441472	4.473856484497762	3.8073403737989655	4.184103832865843	4.404624072952068	4.097614679630802	4.27109730472876	4.317381682704284	4.986678398450968	3.909517020125432	4.592100064228167	4.368800183163594	3.8906391460013023	4.474351672654218	4.635650497472417	4.015896313224981	3.929470029007075	4.271342400043684	4.291351406988388	3.9324334429457592	4.725685028154074	4.250868638657852	4.16248958842985
ENSG00000038274	6.759270266688845	4.874878096774096	6.554248375800656	6.7752826885541015	6.479312934866425	5.047001385584278	6.6803361343261205	6.510324101020274	4.782049470581577	6.4112263172894	6.585379911368658	5.14053941355513	5.081566877202883	6.267399105983342	6.6744123656168215	5.039435010310745	5.950179991779457	6.625821547197979	5.294857196727126	6.559841818458517	6.704821228224594	5.50168581786513	6.35655824857467	6.272179629209889	6.5732618827891285	5.298978605799295	6.00773991893958	6.269880514638036	5.157843294404462	6.275953388781369	6.459570609565623	5.060816749821878	6.225273549793739	6.950438074071125	6.833895170756379	5.364128233285939	6.735595112445491	6.185077642376728	5.027904175723068	6.023032626912481	5.867865487180154	5.166747812155512	5.331864763957677	5.944260275678578	6.415277718501065	4.847213122085174	6.142077196735941	6.906768303162029	5.449107365956819
ENSG00000038358	5.327742622192255	4.05796658696388	5.020568566921182	5.343166203251498	4.734003439242725	4.198880290511178	5.043980238825965	5.068657871902693	4.514923328642345	4.85057608875335	5.098725079117867	4.433548884967661	4.548160003050422	5.287829908581122	5.1872713308695415	4.296847989928194	4.805706145712446	4.933936977904486	4.954703080928211	4.964757535215131	5.151185471633317	4.932299804972328	4.96939959167265	4.607569248942146	4.747171536374885	4.467087448515235	4.682315894189309	5.313486416083039	4.640738072279828	5.153564548968631	5.156709414719222	4.520799559246637	5.166747812155512	5.17706659174751	5.678548360004222	4.922985540070462	5.294857196727126	5.193174013350602	4.71649270053566	5.026667029543006	4.990083892213038	4.319541785985617	4.935091446556371	4.330588065715509	5.329022895449902	4.877477267971336	4.924737625405883	5.063145489584409	4.7098760684071905
ENSG00000038382	3.0239930213112074	3.725126298388279	2.745767579252321	3.0291002890067973	3.9067005811019038	3.125278086270154	3.068134922351304	3.3383065870105004	3.228316084929334	3.1340069747140915	3.6617100370018436	3.8151183865177973	3.0789174119687233	3.5775584440896084	3.5462662356978663	4.459509666070688	3.195992723167104	3.0685537759691863	4.379361241177926	2.7540656339003395	3.694936658749664	4.422124541151565	3.618943037931395	3.860751838198321	3.482660640555183	4.216358158774341	3.2736489431279407	3.3769059494211717	4.327239446089802	3.1027184111715784	3.438000989726841	4.150930751381252	3.246800610006015	3.7938992477524365	3.5790647614237483	4.539683171800743	3.6815409838758906	3.8724188612213646	4.522806588049066	3.975626949648125	4.280246753189951	4.47868585085171	2.7302653105312893	3.952450789259435	3.930348114482314	4.435548786353567	3.883319792194447	3.3016308814766964	4.4829016069944
ENSG00000038427	9.339336272180553	4.635650497472417	8.248590271371107	7.819334326810492	7.767893563491139	3.8163417976540575	7.363830020984732	7.477845231001747	4.620082540631598	6.314690022212904	7.993775133613024	4.573599015182596	4.1158127192436424	7.475113660500055	9.064530733405135	5.746928249925509	8.55249012909863	8.148774785594874	4.859542289266499	7.407935859504353	8.710765452449518	4.337879873741458	8.074301945711548	7.287222662718688	7.851963145915061	5.145681450689827	7.778812433710277	8.45319856000694	5.0936305965305335	7.500904662629733	9.043111233910505	5.014063629598369	8.603138637599239	7.521204428419045	5.182481795670098	4.457585472707582	7.434512944780375	9.462925690499173	5.760556294158513	8.982222321146985	9.70272161870159	5.999982054600812	2.1401250260906206	8.63781333415885	8.50149249666234	6.055104804836315	8.094879676009574	8.38025235865845	1.558995209738707
ENSG00000038532	2.748335804177745	2.9058581429759696	2.742427881400698	2.496557392189212	2.5673140848061418	2.3709560763690396	2.5895378925924017	2.5690640379954437	2.486594225454047	2.4205059951787278	2.619678144370768	2.5760296078787217	2.6911138540691137	2.5565605712327795	2.461332177741843	2.5032515943225944	2.486594225454047	2.5884039587006074	3.1470290907272145	2.4316424125927436	2.8278010754828555	2.739214953175526	2.7339069594555365	2.64873097517772	2.779593185174419	3.0636154644767335	2.8893340229638014	2.514328717855372	2.5432469942736744	2.6588298577423872	2.585795063228262	2.7148559165852313	2.496557392189212	2.6108167205152473	3.0020942589681465	3.017978378397289	2.757305723614742	2.4028791492835277	2.6734358396539677	2.530395314055114	2.6274461177654636	2.645484667089075	2.7499715212928137	2.575212749207704	2.6060631451521186	2.5553933586440367	2.5744229024910927	2.6384347214160284	2.7001404638861746
ENSG00000038945	3.749592420178814	4.5860971159815636	3.270013727798181	4.187118063284742	4.477710084552574	6.828461204186089	4.268516810221399	4.320548954937537	6.21384923260463	4.0337602603707055	3.8775363075273304	6.843745734212931	4.16248958842985	3.885625657241727	5.375227041075616	7.881207731455369	4.42262698850534	2.2208055239250246	5.354468893297861	2.273613710102036	5.481986730501275	7.757691521891835	4.915499576699708	3.8995578109963995	4.16831663179541	6.435219492060888	3.884699138028154	4.817683042550268	6.899683440681975	4.4500498287073755	4.270852167768221	6.463830814250944	4.109838641495665	4.282929095184733	3.063204718642092	6.948554997629115	3.8623584235313686	5.332455880458298	7.45529272609422	4.961195447606341	3.6578718730940536	5.099252251610107	4.012253859132836	2.7476279025005863	3.238807236491812	6.336432348029732	2.756516167852641	4.96647045957767	6.700287498168095
ENSG00000039123	4.276425797589029	4.733039733710431	4.071271799391079	4.4168014014409795	4.506647426597798	4.991194222235849	4.057455623983876	3.7025575971985227	4.456574969216663	3.6692597012998784	4.118246441910737	4.411112955145985	4.3191855714759155	4.204511306404401	3.822695362111569	4.294355284437855	4.000173342831859	4.0871052848009475	4.3369767007490445	3.7212691756547036	4.124538415381942	4.243209609282194	3.938564309971036	4.114170039827238	3.5115641448005452	4.099451902870052	3.828587878560546	4.223543693191443	4.075696209880375	3.590942695473135	4.182271964282474	4.3191855714759155	3.446202027241706	3.9324334429457592	4.447584965658079	3.802136538161188	3.5827456013635595	3.931560148577184	4.278391732865082	3.575343062859086	4.059339328122204	4.3247902764714965	4.626505560755494	3.6897007304168503	4.028543931853245	4.051768473615293	3.532129150057489	4.149447552881448	5.3391036665744425
ENSG00000039319	4.000173342831859	5.86982912814261	5.245664475023802	3.830224597481295	5.537322472766173	6.003600318764324	4.978187193473682	3.3791328357224746	5.711266154086349	4.740117725286174	3.833609643698747	6.398116070056498	4.7205139479828	5.50168581786513	3.9565064220169694	6.835615196827372	4.959438240452161	3.8752790563660326	6.161840725674071	4.792444034006616	4.0307785104065355	6.498634255408831	5.1872713308695415	6.031354044509323	3.7635244726358725	6.520473508310405	5.431249614166125	4.471599607381656	6.715229838002845	4.935645596296865	3.8315927425402236	6.593925118647628	4.804705124499712	3.703330696151765	5.756103248742841	6.527347687442833	4.7160045597430535	4.2872015275463475	6.5866350835627445	5.294857196727126	4.724486674851407	6.6051301553883635	4.949642863331695	5.591252603217	4.278391732865082	6.602246707882635	5.455689134124345	3.7461703701490117	5.441121695492661
ENSG00000039523	5.170564211024439	3.0311878469000804	4.8359724089186775	5.438965386199642	4.843903173321262	2.8232875664598263	5.003907880207487	5.060816749821878	2.999665294823914	4.8651544152119675	5.609584378647399	3.339375899615332	3.3129952921804056	5.239583479600405	5.588879505594544	3.6488289246227414	4.553485854821522	4.581167847081555	3.4926386514615544	3.8055985744295935	5.2189511600590786	3.55357421474973	4.735098536338568	4.405120301117388	5.096765250748724	3.950211035008217	4.489848149289164	5.433925104269703	4.355478443569812	4.78006440985109	5.246929564848724	3.3946610762326435	4.829804948641886	4.96647045957767	2.886923391527057	3.7873270562120553	5.031046958617334	6.060397805361226	4.021813346028232	5.116859437017808	5.298164662040844	4.045651536159968	2.0208607045121254	4.695480890302114	5.834759045915317	4.438432524023507	5.40500737613774	5.079122399165213	3.1987578594163244
ENSG00000039650	5.059588476413059	3.4282765720597825	4.781045783905211	4.9214516397754995	4.469126234651773	3.7613538016260146	4.692934207998879	5.081566877202883	4.109353348041628	4.919098173340697	4.961195447606341	3.7793612903734393	3.642353646936473	4.970452549282857	5.050608478228532	4.851115737980421	4.840372393009614	4.89976236677856	4.4580599564531385	4.471599607381656	5.161801472095495	4.856695751160253	5.131120978776048	4.599186558310139	4.998772347227356	4.756128764908103	4.790845311272123	4.787002331791156	4.862881192248204	4.130314680088315	4.839832956956767	4.056154042348617	4.33348905034315	4.889385354142258	4.9871812466888885	4.888813143971547	4.911338688834331	4.826516335656802	4.363980663164933	4.867424110396828	4.8533814330073675	4.1408318153349395	3.544826340683018	4.132010565593085	5.1661499651626706	4.502228811253518	4.652515288918465	5.074089860906973	4.919098173340697
ENSG00000040199	1.3845419472852596	2.328072330146884	1.3379809653814518	1.475532386829113	1.4771261876590156	2.0558115520970626	1.393332205838875	1.3902969360094437	2.3060047580920426	1.1711229843169466	1.583310659691635	2.3975950800651677	1.8788874843601417	1.553682817167376	1.4818539590875934	1.5541283195181814	1.1900294775485243	1.2544263851708424	2.1090351271679695	1.0138862288112802	1.3117787104337735	1.8134562408421608	1.2346842862062632	1.3296392770942818	1.3576548869775675	1.790891603433018	1.1557075934106438	1.59118489983854	1.87033133435864	1.0345733888677628	1.4243026188490575	1.8561228876555431	1.346152809597154	1.2533903704209977	1.7656231856838216	1.6785982778457815	1.0005231826381724	1.2429264158175117	1.9102474688504651	1.258754805442223	1.433771781469692	1.7950876118311803	2.123212398415364	1.3012719439848512	1.3230023611902517	1.778950887163981	1.2377220836095624	1.3296392770942818	2.5984804365812537
ENSG00000040275	2.0396082377383284	1.8698789135436553	2.3322912586933575	2.0602782493165526	2.1287658494263173	1.9867188415305448	2.050307064660118	2.0684099562901084	1.5924574124889304	1.9036231638434518	1.8138328079734778	1.076281914501315	2.2125614352393437	1.8207025734444315	1.4416980722689134	1.6709595160630049	1.7638517024183833	2.0640131213729833	2.434759400146584	1.5441144992112308	1.941843603116199	1.998917678918494	1.6379055981553512	2.0229486735065993	2.4012873973254822	1.9464515473621506	2.0008867020227465	2.1397179097608823	1.646007109202197	2.001221388962062	1.8899353554948106	1.9090965899080528	2.004959428728441	2.1275183100804735	2.4073045725170514	1.6886012615454495	2.211842849628165	2.113997925334543	1.5667756694365356	1.8630233809595795	1.6852909357930346	1.2607915001571712	2.9383789016938944	1.949421959136293	1.9888048907592395	1.120286176101967	1.7226267007196432	1.807573855633388	1.856527970159965
ENSG00000040341	2.695887619547613	2.8044967689208264	2.5020572303253745	2.8069889685819556	2.140999042672906	3.05802905200378	2.324064444957259	3.1202969472548032	2.321024260407033	2.8889537832215297	2.978351403473476	2.4044899578913586	2.8738739799128483	3.1195863375334443	2.7491176673213022	2.5174623334358968	2.490595800948081	3.0119089744166567	2.6852826676051316	3.0550938072243414	3.1706354402334536	2.814078817104418	3.0263570303235134	2.196097780078688	3.0215832959027686	3.0154949457157114	2.681155792888542	2.813297943864424	2.522813429964107	2.559755547792533	2.787782561495475	2.8630578105479345	2.541504198572528	2.574829358047454	1.9279656669345913	3.0846264987190692	2.903473663986851	2.905476080110596	2.3516066029397438	2.8590704573437447	2.8317563559867516	2.317664975089609	3.0375766252492498	3.1340069747140915	2.932099385028016	3.0420372506165045	2.949199244679831	3.103599170634258	2.5779588533313
ENSG00000040487	2.6361405193390834	2.443990180364072	2.6422668564993947	2.881700142182563	3.223053272816321	2.196831282979732	2.7808116219017642	2.6904445726721384	1.8269929737554709	2.4829336004039435	2.8688630325661535	2.6160167182113025	2.7350732350152516	2.6391903434214115	3.451890539584006	2.8905380206084423	2.5779588533313	2.661228110662351	2.1977050747767457	2.5190917105707302	2.8809438786440937	2.421330955174579	2.4408021536940514	3.3799202965810893	3.1546073678762507	2.6914673841003416	2.6513877770335137	2.988596068673793	2.415523610905546	2.7634240936873904	2.5624006135925868	2.298238474611332	2.603549969355038	2.7812315162739756	2.8825353778138543	2.383588912910774	2.671347238840884	3.03157509983049	2.6012460729130495	2.629059466878478	3.091552861063071	2.43116660695597	2.6824879236884165	2.7039643760576286	3.2052533656872244	2.7499715212928137	2.7881915251405887	2.3247737888469544	2.6012460729130495
ENSG00000040531	2.483365827729777	2.927285360017896	2.7009320653233515	2.4106571830119994	3.567012799360536	3.7546070032466625	2.8237027920073987	2.8232875664598263	3.118840029654369	2.847008251054178	2.878684206748679	3.2762152310638766	3.4072119167966437	3.0107992823300145	3.0677292232567237	3.2299551241946722	2.5139496117289473	2.770788592391712	2.9755587628981037	2.5944712234451157	2.7658637248572786	3.1155448788834925	2.5884039587006074	3.68689431023272	3.144249812264675	4.0536173667997835	3.1493565787852997	2.7250027818874165	2.820061218875264	2.725783598777638	2.6603294426983104	2.5633371099809654	2.3738886063636753	2.999293879058956	3.5459247737133093	2.5744229024910927	2.733528397874429	3.066629907649952	3.050833110313728	3.222605703182735	2.854396105458477	2.6717703728435054	3.662907616437448	2.9913127587987383	3.348952623100988	2.8590704573437447	3.2114409577762872	2.8684550078334583	2.861923573686233
ENSG00000040633	5.44263190250234	3.3546802066794235	5.138698684581288	5.1885314441276185	5.914193686441384	3.584264675776186	4.952475319890513	5.071642007338203	3.847171010171004	5.157843294404462	5.511499293807493	3.4803559149954286	3.9472284767660044	4.979953278419083	5.537322472766173	3.9204122213324872	5.466667325484815	5.359802880539685	4.067113870384185	4.824379113372752	5.350362837500547	4.043012310913733	5.105314571593365	5.420435637546714	5.504645658349671	3.795104912952108	5.208035280284032	5.428163842131273	4.070751639970823	5.196321835804738	5.652058847618536	3.978734188425629	5.331864763957677	5.322623921335017	5.298164662040844	3.992246907238405	5.54406956851222	5.935560948305228	4.074381771200841	5.64983726722159	5.638970144984351	4.290020437574649	3.446202027241706	5.36791722895153	5.6251358909319515	3.9661951057115914	5.569507979678142	4.877709250169975	4.507688322619615
ENSG00000040933	4.729498229722258	3.0600507585697523	4.383763306759837	4.72505592052127	3.955608292313801	3.0235903521255563	4.660434728905781	4.72505592052127	3.3783971605545453	4.426567340259126	4.361118246210955	3.0919640261322283	2.91341019466788	4.341132177786529	4.694521576968205	3.2041364809200004	4.776804620403485	4.607569248942146	3.3634209271632316	4.382859601972838	4.6068974838363514	3.094267272583334	4.164279680760033	3.998297818322324	4.378385409117025	2.9699995616516732	4.0418474406557685	4.2424412560253035	2.972311326358765	3.883319792194447	4.132979739160344	3.1256297427923925	3.9086645851438284	4.343854301668417	3.940287269502753	2.9946608773004413	4.179961763517323	4.414831157916617	3.1175522587231677	4.261994810623045	4.5833285251252285	3.088042864429336	2.5862541716137515	3.9307506932121488	4.4947270098606715	3.2971685527776797	3.936274881462839	4.262481207753457	2.748002151252977
ENSG00000041357	6.7062314836367305	6.298369745542049	6.761069341104831	7.0654166415661	7.1776984154634516	6.333662552980169	6.986116489940329	6.932748798015258	6.38868582822706	6.655354298209795	6.954330011269707	6.353877754588585	6.609627656458754	6.783573386997369	7.173762189247202	6.533025303025863	6.527347687442833	6.8746559762902715	6.5289087178030165	6.946911697055852	6.82311101293921	6.322772284132775	6.544312226765254	6.919634058417679	6.927195782792741	6.292371585089491	6.751710916637287	7.09656836904419	6.361283606284571	6.927195782792741	7.015972781183295	6.561483608678837	6.855402581900526	6.837154754250355	6.712558221574987	6.465392040113954	6.722426243728499	6.759270266688845	6.450672194899934	6.652416025926803	6.558626189072879	6.342826265414526	6.952370239519242	6.3650836395104	6.841940199562498	6.427449146667397	6.7062314836367305	7.45529272609422	7.297503167514954
ENSG00000041802	3.8159100057874893	4.713104434913438	3.744690978626477	4.369261595649879	3.9738796367441744	4.5233337880320965	4.635117881569486	4.172684853819205	4.507688322619615	4.132010565593085	4.4849130660530765	4.7098760684071905	4.32094198706205	4.558122043656359	3.6815409838758906	4.068043463215135	3.547123167238338	4.933321670287201	5.162381613007664	4.596758856773578	3.5087565637743174	3.796681215484145	3.47919282882145	3.752937656261382	3.474327391332496	3.2995067820308517	3.372249911583592	3.7763780679002794	3.762736917549928	3.594332040063061	3.7902742524555126	3.940287269502753	3.7050144827748555	3.9017292555009266	4.736561689100777	3.8528243245993257	3.181868294840755	3.53722288399211	3.9997101058617384	3.3343768946162164	4.1960012273973595	3.9528771151953093	5.015927963167394	3.61355511061948	3.690603114749406	4.109838641495665	3.5968875660978568	3.7204920055546693	4.729980494490544
ENSG00000041880	2.667268048756763	1.78765669532274	2.2318434495425206	2.2068700137803	1.2976904158930638	2.127948557677715	2.5469086190145305	2.607287024995572	2.0615600058094676	2.532471594496536	2.3367413309401495	1.43891990819262	1.1515006064942597	1.940925226031781	2.2823154248714124	1.6704969992849388	2.26933656645035	2.1972276574928693	1.42199627921243	2.109845408067358	2.4016887655247876	1.981642876124148	2.3524211102205657	1.6283327634497782	2.8783122486060537	2.122317660627744	2.5815666888550406	1.8033396172105591	1.453412789226194	2.131882793851459	2.4123083053858423	1.5924574124889304	2.3825013928141945	2.4200709540731316	1.424716734374433	2.0453269833622296	2.5641459384560745	2.4221661314637477	1.8008353558548045	2.430772701785638	2.0545502122579555	1.6588775174393644	1.5322786219171907	1.6730853362853724	2.375616857309518	1.979957823025992	1.652455000822298	2.3751694009662394	1.1372774516692896
ENSG00000041988	3.28187619987297	2.3532840138494704	3.4942222114904538	3.5269077947099103	3.5624730214688802	1.9908459380581625	3.301214100148866	3.4253902020136944	2.8175909765728844	3.573630674847894	3.9220448305641007	2.737886545804614	2.9014359997879153	3.1866588152549302	3.471967609203532	2.5316451736045247	3.7094898067997635	3.806076540225824	3.4124976598142154	3.7615790770895443	3.681163820128137	2.9167576625282914	3.387180173007317	3.7313336209744943	3.8478997610324535	2.468278248165575	3.152193824215661	3.5336843616502267	2.905476080110596	4.010515797820061	3.600639285291435	2.8738739799128483	3.3791328357224746	3.410032341882728	3.3679325389619326	2.9984810824079315	3.450788557724537	3.415358900704256	2.679697313974275	3.4437550785645445	3.4181706303788486	2.426787793073746	2.998893651142315	3.097042228521713	3.338636902759929	2.840998209983145	3.4241855130945216	3.1768296326863865	2.3897485138174135
ENSG00000042088	3.575720931995387	4.48446388832587	3.808543847202546	3.47919282882145	3.4265966219106785	4.535735782187329	3.571528700047786	3.6650528408141896	4.492487899622932	3.6400299587159335	3.3405811183536103	4.355478443569812	3.944836219242138	3.3519682566053985	3.1626110767887456	4.632487374889852	3.6383307932854327	3.494595142306694	4.620626542252157	3.7934572171567496	3.500309812965533	4.63401036267373	3.487293520114848	3.271683530363166	3.294297716246501	4.267983550661342	3.3914504811531057	3.6571216698288564	4.406155007300973	3.554038512344102	3.5304235416928615	4.789199902233434	3.665869252052025	3.471967609203532	3.288702090427009	4.38778292230806	3.3460768112528365	3.035410732512049	4.404624072952068	3.4962495336985766	3.3559174873695454	4.4442056350381485	4.613596478444529	4.078838686600606	3.0747649895897746	4.27591911003796	3.6909575584729533	3.6537698567230383	4.48446388832587
ENSG00000042286	0.9842099642359043	1.1481828222043289	1.2317872917753483	0.9905583948178615	1.2514492891234614	0.9120276697089382	1.284661459773951	1.121892216309038	1.109749939127822	1.408041047151251	0.895897667338647	1.1502553431158076	1.0663786630642014	1.6296651392404777	0.834963709156604	0.9867046593699023	0.9321902487314683	0.622882407240223	1.5069570184623293	1.063720446802721	0.8944707330914374	1.1275219548106419	1.430070078142464	2.3214585768434244	0.7717536081084371	1.2029198078053165	1.2908794230167076	0.9120276697089382	1.0100434783935832	1.5794965562036722	0.70236848005749	0.8994418860210446	1.5253862971421126	0.8194106903809195	0.9960582478418899	1.6043529678661101	0.9031572417879344	0.9200363149033615	1.7301678343548197	1.8485902460893446	1.053265277065067	1.1594389247844719	1.0768434306338495	1.6434170910568124	1.0314736300643808	1.5858907130417006	1.4507635014271651	0.8383095168885655	1.1270168356115844
ENSG00000042429	4.133867294694299	4.893714579677161	4.372032440365716	4.507142560073189	4.6747104331601355	4.843339731457656	4.602374608316353	4.3062665292692985	4.660990396885978	4.323463041064701	3.979185195563821	4.707376456769546	4.879453803051615	4.049307877844711	4.151699830413562	4.483496070079187	4.222573428807235	4.407528908030805	4.402754674671469	4.245854141496575	4.223543693191443	4.399964485258301	4.452357828884926	4.817683042550268	4.2955622024088855	4.034626321795694	3.904821910334387	4.176736161444219	4.707376456769546	3.933717496616764	4.526783573068656	4.445139324539807	4.139093774380537	3.929025678586704	5.313486416083039	4.663483262536206	4.226825225480791	3.923537181129372	4.678799091613491	4.215876660877999	4.32094198706205	4.3475542222984664	5.280482875493125	4.4947270098606715	4.426994469874236	4.5287574839893345	4.194193453257327	4.417215080383859	4.5645252211287115
ENSG00000042445	2.5351764821706135	1.8634457330343546	2.725783598777638	2.786320710700386	1.8677392043751024	1.5965433101589697	2.851048540353474	3.0600507585697523	2.1074016778628355	3.1344049781226118	2.9347504101687356	1.4479074156978773	1.873249602470804	2.661588212499807	2.729577955527052	1.6154374393521291	2.698829529497422	2.8056883542691837	1.7281209554924408	2.630248146684602	2.91341019466788	1.839855913269751	2.999293879058956	1.9527144922400805	3.0882761621624018	2.073877950689588	2.7181837733205305	2.6008482987839834	1.9287759801252014	2.550693967822443	2.7728484413133123	1.967986922708461	2.8136455627073857	3.0122716700641234	2.693401986723101	1.9052773832861045	2.8424489282124688	2.8829481454222856	1.758860888322917	2.884892148908688	2.5799672770694726	1.9587663771157566	2.591917931733484	2.1486758843889002	2.9532237649767947	1.435027097375194	2.818373560718702	2.2114242066713814	1.9895917602915143
ENSG00000042493	5.603165458334338	4.183639467802077	5.316093517639431	6.548891384567906	6.840392314307397	4.910779118402933	6.239393333234327	7.175906634094595	4.845020539052033	6.809578095552709	6.910486130594557	4.2111986051593915	5.088208955926285	5.793645815764099	6.61251844782658	5.020568566921182	5.71907657738453	6.8390435991663905	4.701594662962862	5.696364447059324	5.752129603154526	3.6537698567230383	4.630165376948398	6.581160977988091	6.946911697055852	5.095588397194677	5.607263987421304	6.672883925184924	5.2085425824243305	6.370105545208829	6.890597233800153	5.193174013350602	6.227402155129921	6.993607191397089	4.9057304570530595	4.816657576600607	6.346536745882117	7.355701913055639	5.183633474515791	6.301102008022311	7.6194054580596164	5.698776205731799	3.693797410324099	6.881968471300011	7.971102653709619	5.546409395621863	7.241698436882273	6.1261288791342405	3.800802270827579
ENSG00000042753	6.278541271033353	4.701070949508967	5.9308548213001275	6.366272614857828	5.885550176662259	4.704134038915422	6.135175046805938	6.331102829890004	5.043374614753579	6.109060294481199	6.432702155456747	4.400453410938017	5.457976199402324	5.5176787119974815	6.932748798015258	4.980603271732625	5.880878252934329	6.420656022096095	5.3977825977484155	6.1906979135582425	6.283539094722569	5.266579067185571	6.08492647422625	5.902774675656508	6.980502673213704	5.807126477257106	6.451873257911078	6.264167843347909	5.147680286901678	6.476528426409136	6.3675592640588095	5.303604992938265	6.211137036986741	6.530299622415496	5.74772495370641	5.320694593859938	6.246849667842723	6.6744123656168215	5.233728088620036	6.1261288791342405	6.5952343387504735	5.4586653531122415	5.584909606826733	6.313652952146246	6.751710916637287	5.292669999538263	6.332354130599287	6.2344051964489005	4.935091446556371
ENSG00000042980	3.2452767889709566	2.5419809936659568	2.965670349121441	3.066819591032225	4.09274594996469	2.5284021684415174	2.8221301747383434	3.1218154570108165	2.933639765487664	3.3534695959729395	3.4832191819421894	3.0824990786864426	3.3625084767199924	3.600211907212131	2.7602743902245166	3.48886225547386	3.019949004643146	2.305603357733332	3.634084413593012	2.1596783789916305	3.10629285568808	4.10309062147137	2.8673535008378934	3.6820197659165954	2.4664966893246554	3.0291002890067973	2.3760075832089314	2.8013307894937407	3.516411015346067	2.217594644358319	3.118840029654369	3.432320110888687	2.9600719849755133	3.481199455970072	3.143782040113151	3.0661826818357647	3.381647868794552	3.161458365764574	3.119976820037557	3.338636902759929	2.9456471385980945	3.4711746681740627	1.8956963962638864	2.4772036139384244	3.270013727798181	3.0885094221750693	3.0747649895897746	4.740117725286174	4.35224215196932
ENSG00000043093	3.0966821941685954	2.974813119682253	3.3237404237435544	3.286773425667128	3.802136538161188	3.0546618346982246	3.3725961996163867	3.221457261020839	2.745767579252321	2.9584958082412007	3.367100795418502	2.954555397295225	3.2814830696747754	3.3833136396883234	3.189999020266333	2.9880946582226287	3.263908170982301	2.979566916565628	3.0538090667505267	3.015111154942214	2.8474261983700497	2.8445575891041255	2.8626719810950703	3.941925623922985	3.4691502332834157	2.966573909554793	3.261579382120717	3.158586332863472	2.5195474299802423	3.007994806868038	3.0432363271737497	2.8065277823040424	3.0661826818357647	3.0596774366138555	3.6820197659165954	2.732636302598485	3.3567699913697884	3.4196924324139615	3.0135146838678177	3.4649216337007376	3.422223883535118	3.163372298340143	3.647282337922085	3.4079712782434037	3.2343765702505722	2.8298286917213185	3.2591340383947447	2.942611426903874	2.8929129952561907
ENSG00000043143	5.036601675193773	3.7622061171317154	5.085070719501712	5.348241932844278	4.296847989928194	3.9427212009260364	5.239583479600405	5.099252251610107	3.187017149353185	5.136799805259646	4.952959999814147	3.197575991571009	3.3166661246093927	4.976466208038037	4.193038152157979	3.1039166514052328	4.549664399662013	5.148253769093359	3.1582219911234595	4.998772347227356	5.170564211024439	3.5207153553507204	4.996859119574343	4.366811087586589	4.467087448515235	3.120640192936784	4.4614425959984985	5.244186511468857	3.10187843266751	4.602374608316353	5.036601675193773	2.895198362089599	5.124273268920524	4.949003906312984	5.447767912239411	3.0919640261322283	4.901822701317953	4.707376456769546	3.324105726304626	4.69398818542288	4.374923888421423	3.4388490081589094	2.6840763018833784	4.856695751160253	5.100985725317387	3.1002571753702086	4.787002331791156	5.4615173890047455	3.4404794403789283
ENSG00000043462	5.879771872916428	8.268872888847307	6.515069385186418	6.027207923577295	8.070194886459081	8.331937744980355	6.533708361910277	6.407403540918014	8.037578229376193	7.100221739373327	5.995789581728469	8.70281824398051	8.014120104590868	7.102381665715148	5.84700213248652	9.147493589731196	7.442474063997852	6.012853629947223	9.023057416354494	7.08286652566944	6.264167843347909	9.074036992293255	6.995731675287897	8.144323694313952	6.264167843347909	9.147493589731196	7.603531369345122	6.1906979135582425	8.868606278018268	7.043760883305097	5.891157821950975	8.851746837143875	6.603779034675228	6.864231635633757	7.778812433710277	8.747239125487098	7.265732330633859	5.867865487180154	9.135053883397878	6.848337613150817	6.1828264691124275	8.689663201030237	7.031121546337208	7.098383814433967	6.21384923260463	8.739405867349022	6.92340306608137	6.872876838913769	8.859158739607107
ENSG00000043514	2.5828450892092567	3.7700391452138198	2.4221661314637477	2.3751694009662394	2.0216407378516466	3.5415680427242013	2.198133573489138	2.400176246121954	3.470757551831964	1.9559156058192084	2.5385088527311765	3.1995535836506788	3.598975471285863	1.6826042289052652	2.8437671556100907	2.967845482982207	2.030160695104844	2.3314757575139167	3.095900101920518	2.261599277402522	2.4092128363398597	2.518305532603846	2.3709560763690396	1.8239037381576495	2.0926894301700036	1.8785227526500305	1.9320988661292817	2.010644498583496	2.7788637145073	2.2029986100878705	2.4151538383957187	3.0235903521255563	2.3631731389354136	1.7129400735395228	3.2472187959790992	2.6888352920788825	1.6777697207927362	2.3877288830190246	2.948893134749966	1.9132598280488387	2.206099604469439	2.755319135528738	3.700568749800509	1.561412735575173	2.545306958068426	2.7130847090859933	2.0326927322910584	2.321024260407033	3.86838977514616
ENSG00000044090	1.6243024077272705	0.831363974469878	1.5850432610948304	1.5907515887051114	1.2966375418982254	0.8593544111570288	1.59032322037697	1.8191096851918087	1.143638770854566	1.5773228043455185	1.5401155940274516	0.9608077675814942	1.124160563469466	1.4557006849905445	1.5405589357456837	0.8734508485748285	1.336131968359771	1.594299695510229	1.2675634984405884	1.6383355639209436	1.749735656742563	0.9236998306888975	1.7176558458189402	1.2918103366649432	1.5336732720243018	1.0209332308655428	1.693080863075941	1.4876069522569861	1.1711229843169466	1.3854781923429584	1.3956783385369356	0.71866118602901	1.3795411616422228	1.711153637925247	1.43891990819262	0.9479463196570739	1.457850628724005	1.465073775813845	0.9828805429424348	1.429611291072521	1.5225298816901403	0.9699528433855954	1.1302992279546975	1.4243026188490575	1.7459498653405339	1.0124548083777403	1.4158956475543705	1.4963555194313893	1.4786198221425917
ENSG00000044115	5.5315076353852835	5.130184197561368	5.6332986819780855	5.5365218340338815	5.980861915034064	5.246279011253477	5.571342440645657	5.159904965641479	4.654585600355375	5.176525492660969	5.996765185685313	5.129885145733309	6.649278751486243	6.12049823688126	6.206324901352686	5.700328574117577	6.4972293949596205	5.418903854915501	5.223457303947185	5.350362837500547	5.720737350115366	5.483196529245637	5.773983039137204	5.991856974345118	5.819295000269284	5.448453633908423	6.1004314604706416	5.713615416723031	5.050019421034619	5.684131937843249	5.784037681908306	4.99623586542105	6.01807416697716	5.566407365246464	4.62850829805255	5.100464133233444	6.071261618487186	5.966383936441439	5.497287215751515	6.045632029935192	6.418033531070087	5.65130243458377	6.052970485330461	6.3675592640588095	5.867865487180154	5.54406956851222	6.013915499447725	5.480535874455603	4.7831315712128015
ENSG00000044446	3.523557811223874	3.0670092494784895	3.1904344617025493	3.243712071009122	3.104378943382848	3.1221652131238757	3.2097564450134692	3.0923846924629736	2.833333742139933	3.0792941395079563	3.5231163244661383	2.588769370988933	2.7808116219017642	3.5628521217712574	4.066678054630211	3.019144310631798	3.4488614586023356	3.5191299065287858	3.188313646416641	3.226373036562887	3.4047167748207183	2.9159398567873533	3.367100795418502	2.8611357676034106	2.8424489282124688	3.0776365492179556	2.824572717673741	3.1610810711582933	3.2555845287698406	3.103160874466983	3.3233487609557657	2.877482782281548	3.5929495478772124	3.4257851581613106	2.7792080673267336	2.6676721687465843	3.103599170634258	3.450788557724537	3.1706354402334536	3.0020942589681465	3.232265676907492	2.8853066357509416	2.8069889685819556	2.217254137392171	3.6095729361710376	2.899509589036561	3.141460809506563	3.2318495921361667	2.4500629390292494
ENSG00000044574	7.015972781183295	7.603531369345122	7.41868189639664	7.169997743341222	8.39502817840089	7.710014486076429	7.45529272609422	7.0274294307349265	7.480233912245573	6.840392314307397	6.906768303162029	7.165609277301157	9.033016923235863	7.740431387918223	7.069348805913013	7.658860773454787	8.513105703364927	7.722492142543958	7.963662189301098	7.934567552076534	7.466424076631188	7.171839731048588	7.65577700009481	7.989615444869381	6.581160977988091	7.244149323725533	7.41632679579799	8.176154371725112	8.167174010844223	7.7825087828657855	7.463481659954514	7.146370068610458	7.4862832678067495	7.48914518906306	7.797252084367649	7.895845160127488	7.8266833792640185	7.006328982972549	7.407935859504353	7.512899146464721	7.554037729607498	7.590917884130957	8.326773398161876	7.545868839501509	6.557233143297808	7.407935859504353	7.090593331276911	6.548891384567906	8.086657964845694
[truncated: 12,129 more rows]
[truncated: 75 more columns]
